# Supplementary material for: catena-Poly[[bis­[3-(1H-imidazol-1-yl)-1-phenyl­propan-1-one-κN 3]nickel(II)]-μ-oxalato-κ4 O 1,O 2:O 1′,O 2′]
Source: Acta Crystallogr Sect E Struct Rep Online. 2011 Nov 25;67(Pt 12):m1832. doi: 10.1107/S1600536811049646 (PMC3238731; doi:10.1107/S1600536811049646)
Supplement: Supplementary file 1 [file e-67-m1832-sup1.cif]

##############################################################################
#                                                                            #
# This CIF contains the data in a paper accepted for publication in          #
# Acta Crystallographica Section E. It conforms to the requirements of       #
# Notes for Authors for Acta Crystallographica Section E, and has been       #
# peer reviewed under the auspices of the IUCr Commission on Journals.       #
#                                                                            #
# Full details of the Crystallographic Information File format               #
# are given in the paper "The Crystallographic Information File (CIF):       #
# a New Standard Archive File for Crystallography" by S. R. Hall, F. H.      #
# Allen and I. D. Brown [Acta Cryst. (1991), A47, 655-685].                  #
#                                                                            #
# The current version of the core CIF dictionary is obtainable from          #
# ftp://ftp.iucr.org/pub/cif_core.dic.                                       #
#                                                                            #
# Software is freely available for graphical display of the structure(s)     #
# in this CIF. For information consult the CIF software page                 #
# http://www.iucr.org/resources/cif/software.                                #
#                                                                            #
# This file may be used for bona fide research purposes within the           #
# scientific community so long as proper attribution is given to the journal # 
# article from which it was obtained.                                        #
#                                                                            #
##############################################################################
data_global
_audit_creation_method     SHELXL-97
_journal_date_recd_electronic     2011-11-11
_journal_date_accepted     2011-11-21
_journal_name_full     'Acta Crystallographica, Section E'
_journal_year     2011
_journal_volume     67
_journal_issue     12
_journal_page_first     m1832
_journal_page_last     m1832
_journal_paper_category     QM
_journal_coeditor_code     HY2488
_publ_contact_author_name     'Jian-Hua Guo'
_publ_contact_author_address
;
Tianjin Key Laboratory of Structure and Performance for Functional Molecules
College of Chemistry
Tianjin Normal University
Tianjin 300387
People's Republic of China
;
_publ_contact_author_email     guojianhua1998@163.com
_publ_contact_author_fax     '86 022 23766532'
_publ_contact_author_phone     '86 022 23766515'
_publ_section_title
;\
<i>catena</i>-Poly[[bis[3-(1<i>H</i>-imidazol-1-yl)-1-phenylpropan-1-one-\
\k<i>N</i>^3^]nickel(II)]-\m-oxalato-\k^4^<i>O</i>^1^,<i>O</i>^2^:\
<i>O</i>^1'^,<i>O</i>^2'^]
;
loop_
    _publ_author_name
    _publ_author_footnote
    _publ_author_address
    'Guo, Jian-Hua' .
;
Tianjin Key Laboratory of Structure and Performance for Functional Molecules
College of Chemistry
Tianjin Normal University
Tianjin 300387
People's Republic of China
;
data_I
_chemical_name_systematic
;
<i>catena</i>-Poly[[bis[3-(1<i>H</i>-imidazol-1-yl)-1-phenylpropan-1-one-
\k<i>N</i>^3^]nickel(II)]-\m-oxalato-
\k^4^<i>O</i>^1^,<i>O</i>^2^:<i>O</i>^1'^,<i>O</i>^2'^]
;
_chemical_name_common     ?
_chemical_formula_moiety     'C26 H24 N4 Ni O6'
_chemical_formula_sum     'C26 H24 N4 Ni O6'
_chemical_formula_structural     ?
_chemical_formula_analytical     ?
_chemical_formula_iupac     '[Ni (C2 O4) (C12 H12 N2 O)2]'
_chemical_formula_weight     547.20
_chemical_melting_point     ?
_symmetry_cell_setting     monoclinic
_symmetry_space_group_name_H-M     'C 2/c'
_symmetry_space_group_name_Hall     '-C 2yc'
loop_
    _symmetry_equiv_pos_as_xyz
    'x, y, z'
    '-x, y, -z+1/2'
    'x+1/2, y+1/2, z'
    '-x+1/2, y+1/2, -z+1/2'
    '-x, -y, -z'
    'x, -y, z-1/2'
    '-x+1/2, -y+1/2, -z'
    'x+1/2, -y+1/2, z-1/2'
_cell_length_a     15.3065(11)
_cell_length_b     5.6605(4)
_cell_length_c     27.536(2)
_cell_angle_alpha     90.00
_cell_angle_beta     95.6130(10)
_cell_angle_gamma     90.00
_cell_volume     2374.3(3)
_cell_formula_units_Z     4
_cell_measurement_reflns_used     1107
_cell_measurement_theta_min     2.93
_cell_measurement_theta_max     21.28
_cell_measurement_temperature     296(2)
_exptl_crystal_description     block
_exptl_crystal_colour     colorless
_exptl_crystal_size_max     0.28
_exptl_crystal_size_mid     0.22
_exptl_crystal_size_min     0.20
_exptl_crystal_density_diffrn     1.531
_exptl_crystal_density_meas     ?
_exptl_crystal_density_method     'not measured'
_exptl_crystal_F_000     1136
_exptl_absorpt_coefficient_mu     0.869
_exptl_absorpt_correction_type     multi-scan
_exptl_absorpt_process_details     '(SADABS; Sheldrick, 1996)'
_exptl_absorpt_correction_T_min     0.7930
_exptl_absorpt_correction_T_max     0.8454
_exptl_special_details     ?
_diffrn_ambient_temperature     296(2)
_diffrn_radiation_type     MoK\a
_diffrn_radiation_wavelength     0.71073
_diffrn_radiation_source     'fine-focus sealed tube'
_diffrn_radiation_monochromator     graphite
_diffrn_measurement_device_type     'Bruker APEXII CCD'
_diffrn_measurement_method     '\f and \w scans'
_diffrn_detector_area_resol_mean     ?
_diffrn_reflns_number     5794
_diffrn_reflns_av_R_equivalents     0.0430
_diffrn_reflns_av_sigmaI/netI     0.0481
_diffrn_reflns_theta_min     2.67
_diffrn_reflns_theta_max     25.02
_diffrn_reflns_theta_full     25.02
_diffrn_measured_fraction_theta_max     0.999
_diffrn_measured_fraction_theta_full     0.999
_diffrn_reflns_limit_h_min     -16
_diffrn_reflns_limit_h_max     18
_diffrn_reflns_limit_k_min     -6
_diffrn_reflns_limit_k_max     5
_diffrn_reflns_limit_l_min     -32
_diffrn_reflns_limit_l_max     32
_diffrn_standards_number     ?
_diffrn_standards_interval_count     ?
_diffrn_standards_interval_time     ?
_diffrn_standards_decay_%     ?
_refine_special_details
;
;
_reflns_number_total     2105
_reflns_number_gt     1676
_reflns_threshold_expression     I>2\s(I)
_refine_ls_structure_factor_coef     Fsqd
_refine_ls_matrix_type     full
_refine_ls_R_factor_all     0.0614
_refine_ls_R_factor_gt     0.0450
_refine_ls_wR_factor_gt     0.0879
_refine_ls_wR_factor_ref     0.0956
_refine_ls_goodness_of_fit_ref     1.023
_refine_ls_restrained_S_all     1.071
_refine_ls_number_reflns     2105
_refine_ls_number_parameters     168
_refine_ls_number_restraints     1
_refine_ls_hydrogen_treatment     constr
_refine_ls_weighting_scheme     calc
_refine_ls_weighting_details
         'calc w=1/[\s^2^(Fo^2^)+(0.0315P)^2^+4.5895P] where P=(Fo^2^+2Fc^2^)/3'
_atom_sites_solution_hydrogens     geom
_atom_sites_solution_primary     direct
_atom_sites_solution_secondary     difmap
_refine_ls_shift/su_max     0.000
_refine_ls_shift/su_mean     0.000
_refine_diff_density_max     0.628
_refine_diff_density_min     -0.445
_refine_ls_extinction_method     none
_refine_ls_extinction_coef     ?
loop_
    _atom_type_symbol
    _atom_type_description
    _atom_type_scat_dispersion_real
    _atom_type_scat_dispersion_imag
    _atom_type_scat_source
    'C' 'C' 0.0033 0.0016
                         'International Tables Vol C Tables 4.2.6.8 and 6.1.1.4'
    'H' 'H' 0.0000 0.0000
                         'International Tables Vol C Tables 4.2.6.8 and 6.1.1.4'
    'N' 'N' 0.0061 0.0033
                         'International Tables Vol C Tables 4.2.6.8 and 6.1.1.4'
    'O' 'O' 0.0106 0.0060
                         'International Tables Vol C Tables 4.2.6.8 and 6.1.1.4'
    'Ni' 'Ni' 0.3393 1.1124
                         'International Tables Vol C Tables 4.2.6.8 and 6.1.1.4'
_computing_data_collection     'APEX2 (Bruker, 2007)'
_computing_cell_refinement     'SAINT (Bruker, 2007)'
_computing_data_reduction     'SAINT (Bruker, 2007)'
_computing_structure_solution     'SHELXS97 (Sheldrick, 2008)'
_computing_structure_refinement     'SHELXL97 (Sheldrick, 2008)'
_computing_molecular_graphics
      'XP in SHELXTL (Sheldrick, 2008) and DIAMOND (Brandenburg & Berndt, 1999)'
_computing_publication_material     'SHELXTL (Sheldrick, 2008)'
loop_
    _atom_site_type_symbol
    _atom_site_label
    _atom_site_fract_x
    _atom_site_fract_y
    _atom_site_fract_z
    _atom_site_U_iso_or_equiv
    _atom_site_adp_type
    _atom_site_calc_flag
    _atom_site_refinement_flags
    _atom_site_occupancy
    _atom_site_symmetry_multiplicity
    _atom_site_disorder_assembly
    _atom_site_disorder_group
    Ni Ni1 0.5000 -0.13748(10) 0.7500 0.02887(19) Uani d SU 1 2 . .
    O O1 0.46495(16) 0.1678(4) 0.79304(9) 0.0464(6) Uani d U 1 1 . .
    O O2 0.46148(17) 0.5597(5) 0.79161(9) 0.0528(7) Uani d . 1 1 . .
    O O3 0.8709(3) 0.4212(6) 0.93819(12) 0.0912(12) Uani d . 1 1 . .
    N N1 0.62123(18) -0.1330(5) 0.78683(10) 0.0388(7) Uani d . 1 1 . .
    N N2 0.73701(18) -0.0047(5) 0.83297(10) 0.0400(7) Uani d . 1 1 . .
    C C1 0.6893(2) -0.2891(6) 0.78450(13) 0.0418(9) Uani d . 1 1 . .
    H H1 0.6865 -0.4274 0.7662 0.050 Uiso calc R 1 1 . .
    C C2 0.6534(2) 0.0357(7) 0.81664(12) 0.0421(9) Uani d . 1 1 . .
    H H2 0.6216 0.1666 0.8252 0.050 Uiso calc R 1 1 . .
    C C3 0.7610(2) -0.2127(7) 0.81268(13) 0.0433(9) Uani d . 1 1 . .
    H H3 0.8155 -0.2863 0.8173 0.052 Uiso calc R 1 1 . .
    C C4 0.7933(2) 0.1504(7) 0.86521(13) 0.0497(10) Uani d . 1 1 . .
    H H4A 0.7668 0.3059 0.8657 0.060 Uiso calc R 1 1 . .
    H H4B 0.8499 0.1668 0.8525 0.060 Uiso calc R 1 1 . .
    C C5 0.8066(3) 0.0541(8) 0.91673(13) 0.0591(12) Uani d . 1 1 . .
    H H5A 0.7498 0.0192 0.9279 0.071 Uiso calc R 1 1 . .
    H H5B 0.8394 -0.0925 0.9166 0.071 Uiso calc R 1 1 . .
    C C6 0.8547(3) 0.2235(9) 0.95153(15) 0.0573(11) Uani d . 1 1 . .
    C C7 0.8814(3) 0.1443(9) 1.00249(14) 0.0572(11) Uani d . 1 1 . .
    C C8 0.8604(4) -0.0672(11) 1.02023(18) 0.099(2) Uani d . 1 1 . .
    H H8 0.8268 -0.1721 1.0002 0.119 Uiso calc R 1 1 . .
    C C9 0.8881(5) -0.1321(11) 1.06808(19) 0.115(2) Uani d . 1 1 . .
    H H9 0.8725 -0.2788 1.0797 0.138 Uiso calc R 1 1 . .
    C C10 0.9371(3) 0.0151(11) 1.09733(17) 0.0782(15) Uani d . 1 1 . .
    H H10 0.9546 -0.0283 1.1294 0.094 Uiso calc R 1 1 . .
    C C11 0.9609(4) 0.2238(12) 1.08058(18) 0.0918(18) Uani d . 1 1 . .
    H H11 0.9964 0.3247 1.1006 0.110 Uiso calc R 1 1 . .
    C C12 0.9326(4) 0.2895(10) 1.03341(16) 0.0855(17) Uani d . 1 1 . .
    H H12 0.9488 0.4367 1.0222 0.103 Uiso calc R 1 1 . .
    C C13 0.4784(2) 0.3633(6) 0.77433(12) 0.0357(8) Uani d . 1 1 . .
loop_
    _atom_site_aniso_label
    _atom_site_aniso_U_11
    _atom_site_aniso_U_22
    _atom_site_aniso_U_33
    _atom_site_aniso_U_12
    _atom_site_aniso_U_13
    _atom_site_aniso_U_23
    Ni1 0.0301(3) 0.0254(3) 0.0291(3) 0.000 -0.0074(2) 0.000
    O1 0.0468(15) 0.0402(14) 0.0522(15) 0.0059(12) 0.0044(12) 0.0031(11)
    O2 0.0515(16) 0.0561(18) 0.0480(16) 0.0131(13) -0.0091(13) -0.0136(13)
    O3 0.125(3) 0.075(3) 0.066(2) -0.038(2) -0.027(2) 0.0008(18)
    N1 0.0409(17) 0.0349(16) 0.0391(16) 0.0020(14) -0.0034(13) -0.0032(14)
    N2 0.0357(17) 0.0447(18) 0.0372(16) 0.0003(14) -0.0086(13) -0.0031(15)
    C1 0.042(2) 0.040(2) 0.042(2) 0.0066(17) 0.0002(17) -0.0078(17)
    C2 0.039(2) 0.043(2) 0.041(2) 0.0053(17) -0.0081(17) -0.0050(18)
    C3 0.033(2) 0.048(2) 0.048(2) 0.0055(17) -0.0039(17) 0.0025(18)
    C4 0.045(2) 0.055(2) 0.046(2) -0.008(2) -0.0118(18) -0.006(2)
    C5 0.065(3) 0.060(3) 0.048(2) -0.011(2) -0.017(2) -0.002(2)
    C6 0.056(3) 0.067(3) 0.046(2) -0.008(2) -0.007(2) -0.005(2)
    C7 0.053(2) 0.073(3) 0.042(2) -0.010(2) -0.0081(19) -0.010(2)
    C8 0.133(5) 0.095(4) 0.060(3) -0.046(4) -0.035(3) 0.004(3)
    C9 0.169(6) 0.106(5) 0.062(3) -0.048(5) -0.038(4) 0.019(3)
    C10 0.077(3) 0.109(4) 0.046(3) 0.002(3) -0.010(3) -0.008(3)
    C11 0.084(4) 0.134(5) 0.053(3) -0.036(4) -0.014(3) -0.015(3)
    C12 0.093(4) 0.110(4) 0.050(3) -0.042(3) -0.010(3) -0.009(3)
    C13 0.0311(18) 0.0335(19) 0.0402(19) 0.0031(16) -0.0089(15) 0.0039(17)
_geom_special_details
;
;
loop_
    _geom_bond_atom_site_label_1
    _geom_bond_atom_site_label_2
    _geom_bond_site_symmetry_2
    _geom_bond_distance
    _geom_bond_publ_flag
    Ni1 N1 . 2.026(3) ?
    Ni1 N1 2_656 2.026(3) ?
    Ni1 O2 2_646 2.175(3) ?
    Ni1 O2 1_545 2.175(3) ?
    Ni1 O1 . 2.191(3) ?
    Ni1 O1 2_656 2.191(3) ?
    O1 C13 . 1.247(4) ?
    O2 C13 . 1.247(4) ?
    O3 C6 . 1.211(5) ?
    N1 C2 . 1.322(4) ?
    N1 C1 . 1.372(4) ?
    N2 C2 . 1.334(4) ?
    N2 C3 . 1.369(4) ?
    N2 C4 . 1.467(4) ?
    C1 C3 . 1.352(5) ?
    C1 H1 . 0.9300 ?
    C2 H2 . 0.9300 ?
    C3 H3 . 0.9300 ?
    C4 C5 . 1.515(5) ?
    C4 H4A . 0.9700 ?
    C4 H4B . 0.9700 ?
    C5 C6 . 1.497(5) ?
    C5 H5A . 0.9700 ?
    C5 H5B . 0.9700 ?
    C6 C7 . 1.492(6) ?
    C7 C8 . 1.344(7) ?
    C7 C12 . 1.372(6) ?
    C8 C9 . 1.393(7) ?
    C8 H8 . 0.9300 ?
    C9 C10 . 1.337(7) ?
    C9 H9 . 0.9300 ?
    C10 C11 . 1.332(7) ?
    C10 H10 . 0.9300 ?
    C11 C12 . 1.380(6) ?
    C11 H11 . 0.9300 ?
    C12 H12 . 0.9300 ?
    C13 C13 2_656 1.550(7) ?
loop_
    _geom_angle_atom_site_label_1
    _geom_angle_atom_site_label_2
    _geom_angle_atom_site_label_3
    _geom_angle_site_symmetry_1
    _geom_angle_site_symmetry_3
    _geom_angle
    _geom_angle_publ_flag
    N1 Ni1 N1 . 2_656 178.56(17) ?
    N1 Ni1 O2 . 2_646 89.51(10) ?
    N1 Ni1 O2 2_656 2_646 91.63(11) ?
    N1 Ni1 O2 . 1_545 91.63(11) ?
    N1 Ni1 O2 2_656 1_545 89.51(11) ?
    O2 Ni1 O2 2_646 1_545 75.98(14) ?
    N1 Ni1 O1 . . 88.86(10) ?
    N1 Ni1 O1 2_656 . 90.01(11) ?
    O2 Ni1 O1 2_646 . 178.36(9) ?
    O2 Ni1 O1 1_545 . 104.07(9) ?
    N1 Ni1 O1 . 2_656 90.01(11) ?
    N1 Ni1 O1 2_656 2_656 88.86(10) ?
    O2 Ni1 O1 2_646 2_656 104.07(9) ?
    O2 Ni1 O1 1_545 2_656 178.36(9) ?
    O1 Ni1 O1 . 2_656 75.92(13) ?
    C13 O1 Ni1 . . 114.7(2) ?
    C13 O2 Ni1 . 1_565 115.1(2) ?
    C2 N1 C1 . . 104.8(3) ?
    C2 N1 Ni1 . . 125.9(2) ?
    C1 N1 Ni1 . . 129.1(2) ?
    C2 N2 C3 . . 107.3(3) ?
    C2 N2 C4 . . 126.1(3) ?
    C3 N2 C4 . . 126.6(3) ?
    C3 C1 N1 . . 110.2(3) ?
    C3 C1 H1 . . 124.9 ?
    N1 C1 H1 . . 124.9 ?
    N1 C2 N2 . . 111.8(3) ?
    N1 C2 H2 . . 124.1 ?
    N2 C2 H2 . . 124.1 ?
    C1 C3 N2 . . 105.9(3) ?
    C1 C3 H3 . . 127.0 ?
    N2 C3 H3 . . 127.0 ?
    N2 C4 C5 . . 111.6(3) ?
    N2 C4 H4A . . 109.3 ?
    C5 C4 H4A . . 109.3 ?
    N2 C4 H4B . . 109.3 ?
    C5 C4 H4B . . 109.3 ?
    H4A C4 H4B . . 108.0 ?
    C6 C5 C4 . . 112.4(4) ?
    C6 C5 H5A . . 109.1 ?
    C4 C5 H5A . . 109.1 ?
    C6 C5 H5B . . 109.1 ?
    C4 C5 H5B . . 109.1 ?
    H5A C5 H5B . . 107.8 ?
    O3 C6 C7 . . 121.2(4) ?
    O3 C6 C5 . . 120.0(4) ?
    C7 C6 C5 . . 118.8(4) ?
    C8 C7 C12 . . 116.8(4) ?
    C8 C7 C6 . . 123.8(4) ?
    C12 C7 C6 . . 119.4(5) ?
    C7 C8 C9 . . 121.1(5) ?
    C7 C8 H8 . . 119.4 ?
    C9 C8 H8 . . 119.4 ?
    C10 C9 C8 . . 120.4(6) ?
    C10 C9 H9 . . 119.8 ?
    C8 C9 H9 . . 119.8 ?
    C11 C10 C9 . . 120.0(5) ?
    C11 C10 H10 . . 120.0 ?
    C9 C10 H10 . . 120.0 ?
    C10 C11 C12 . . 119.6(5) ?
    C10 C11 H11 . . 120.2 ?
    C12 C11 H11 . . 120.2 ?
    C7 C12 C11 . . 122.0(5) ?
    C7 C12 H12 . . 119.0 ?
    C11 C12 H12 . . 119.0 ?
    O2 C13 O1 . . 125.8(3) ?
    O2 C13 C13 . 2_656 116.9(2) ?
    O1 C13 C13 . 2_656 117.3(2) ?
loop_
    _geom_torsion_atom_site_label_1
    _geom_torsion_atom_site_label_2
    _geom_torsion_atom_site_label_3
    _geom_torsion_atom_site_label_4
    _geom_torsion_site_symmetry_1
    _geom_torsion_site_symmetry_2
    _geom_torsion_site_symmetry_3
    _geom_torsion_site_symmetry_4
    _geom_torsion
    _geom_torsion_publ_flag
    N1 Ni1 O1 C13 . . . . 91.5(2) ?
    N1 Ni1 O1 C13 2_656 . . . -87.6(2) ?
    O2 Ni1 O1 C13 1_545 . . . -177.1(2) ?
    O1 Ni1 O1 C13 2_656 . . . 1.18(18) ?
    O2 Ni1 N1 C2 2_646 . . . 170.1(3) ?
    O2 Ni1 N1 C2 1_545 . . . -114.0(3) ?
    O1 Ni1 N1 C2 . . . . -9.9(3) ?
    O1 Ni1 N1 C2 2_656 . . . 66.0(3) ?
    O2 Ni1 N1 C1 2_646 . . . -5.1(3) ?
    O2 Ni1 N1 C1 1_545 . . . 70.8(3) ?
    O1 Ni1 N1 C1 . . . . 174.9(3) ?
    O1 Ni1 N1 C1 2_656 . . . -109.2(3) ?
    C2 N1 C1 C3 . . . . -0.1(4) ?
    Ni1 N1 C1 C3 . . . . 175.9(2) ?
    C1 N1 C2 N2 . . . . 0.1(4) ?
    Ni1 N1 C2 N2 . . . . -176.0(2) ?
    C3 N2 C2 N1 . . . . -0.1(4) ?
    C4 N2 C2 N1 . . . . 177.8(3) ?
    N1 C1 C3 N2 . . . . 0.0(4) ?
    C2 N2 C3 C1 . . . . 0.1(4) ?
    C4 N2 C3 C1 . . . . -177.8(3) ?
    C2 N2 C4 C5 . . . . 105.2(4) ?
    C3 N2 C4 C5 . . . . -77.3(5) ?
    N2 C4 C5 C6 . . . . -173.1(3) ?
    C4 C5 C6 O3 . . . . 7.0(7) ?
    C4 C5 C6 C7 . . . . -173.5(4) ?
    O3 C6 C7 C8 . . . . 175.5(5) ?
    C5 C6 C7 C8 . . . . -4.0(7) ?
    O3 C6 C7 C12 . . . . -6.5(7) ?
    C5 C6 C7 C12 . . . . 173.9(5) ?
    C12 C7 C8 C9 . . . . 1.3(9) ?
    C6 C7 C8 C9 . . . . 179.3(6) ?
    C7 C8 C9 C10 . . . . -0.6(11) ?
    C8 C9 C10 C11 . . . . -1.0(10) ?
    C9 C10 C11 C12 . . . . 1.8(9) ?
    C8 C7 C12 C11 . . . . -0.5(9) ?
    C6 C7 C12 C11 . . . . -178.6(5) ?
    C10 C11 C12 C7 . . . . -1.1(9) ?
    Ni1 O2 C13 O1 1_565 . . . 177.3(3) ?
    Ni1 O2 C13 C13 1_565 . . 2_656 -1.6(4) ?
    Ni1 O1 C13 O2 . . . . 178.1(3) ?
    Ni1 O1 C13 C13 . . . 2_656 -3.0(4) ?
loop_
    _geom_hbond_atom_site_label_D
    _geom_hbond_atom_site_label_H
    _geom_hbond_atom_site_label_A
    _geom_hbond_site_symmetry_A
    _geom_hbond_distance_DH
    _geom_hbond_distance_HA
    _geom_hbond_distance_DA
    _geom_hbond_angle_DHA
    C3 H3 O1 3_545 0.93 2.46 3.290(4) 149
    C4 H4B O2 3_545 0.97 2.58 3.467(5) 152
    C10 H10 O2 7_657 0.93 2.42 3.318(5) 162
