# Supplementary material for: catena-Poly[[bis­[3-(1H-imidazol-1-yl)-1-phenyl­propan-1-one-κN 3]nickel(II)]-μ-oxalato-κ4 O 1,O 2:O 1′,O 2′]
Source: Acta Crystallogr Sect E Struct Rep Online. 2011 Nov 25;67(Pt 12):m1832. doi: 10.1107/S1600536811049646 (PMC3238731; doi:10.1107/S1600536811049646)
Supplement: Supplementary file 2 [file e-67-m1832-Isup2.hkl]

# 
# h,k,l, Fc-squared, Fo-squared, sigma(Fo-squared) and status flag 
# 
data_I
_shelx_title ' 70614B in C2/c' 
_shelx_refln_list_code          4 
_shelx_F_calc_maximum      368.22 
_exptl_crystal_F_000      1136.00 
_reflns_d_resolution_high  0.8402 
 
loop_ 
 _symmetry_equiv_pos_as_xyz 
 'x, y, z' 
 '-x, y, -z+1/2' 
 'x+1/2, y+1/2, z' 
 '-x+1/2, y+1/2, -z+1/2' 
 '-x, -y, -z' 
 'x, -y, z-1/2' 
 '-x+1/2, -y+1/2, -z' 
 'x+1/2, -y+1/2, z-1/2' 
 
_cell_length_a    15.3065 
_cell_length_b     5.6605 
_cell_length_c    27.5359 
_cell_angle_alpha  90.000 
_cell_angle_beta   95.613 
_cell_angle_gamma  90.000 
 
_shelx_F_squared_multiplier     1.000 
 
loop_ 
 _refln_index_h 
 _refln_index_k 
 _refln_index_l 
 _refln_F_squared_calc 
 _refln_F_squared_meas 
 _refln_F_squared_sigma 
 _refln_observed_status 
   2   0   0    14166.80    15215.60    191.60 o 
   4   0   0     3927.01     4398.14     70.57 o 
   6   0   0    11306.98    11488.80    144.81 o 
   8   0   0    11197.53    11513.03    252.98 o 
  10   0   0       12.47      -18.22     23.24 o 
  12   0   0       26.93       80.24     56.13 o 
  14   0   0      157.72       38.10     41.20 o 
  16   0   0      866.75      989.09    149.98 o 
  18   0   0       40.03       34.09     82.58 o 
   1   1   0      518.96      440.04     18.01 o 
   3   1   0     1175.70     1346.88     57.41 o 
   5   1   0        7.51        3.40     16.91 o 
   7   1   0     6966.78     6988.40     77.93 o 
   9   1   0     3405.66     3263.35     64.84 o 
  11   1   0      276.56      254.41     53.21 o 
  13   1   0     2563.10     2669.56    133.89 o 
  15   1   0      103.34      211.20     63.96 o 
  17   1   0      452.97      335.80    111.74 o 
   0   2   0       63.03        4.23     52.31 o 
   2   2   0     1219.38     1047.64     47.11 o 
   4   2   0      724.35      714.67     34.61 o 
   6   2   0      121.46      115.68     30.72 o 
   8   2   0       24.80       34.75     23.03 o 
  10   2   0      662.35      623.21     54.20 o 
  12   2   0        2.52      -17.33     46.56 o 
  14   2   0        0.22       28.97     51.20 o 
  16   2   0       49.06       50.73    120.23 o 
   1   3   0     5943.18     5505.07     82.42 o 
   3   3   0    12582.34    12073.22    117.90 o 
   5   3   0      466.08      366.28     36.25 o 
   7   3   0     1273.54     1159.76     57.00 o 
   9   3   0      125.07      153.71     34.26 o 
  11   3   0     1149.44     1384.12    123.91 o 
  13   3   0       49.77       94.00     59.35 o 
  15   3   0      620.06      585.03     99.51 o 
   0   4   0     3410.47     2738.07     97.18 o 
   2   4   0     7574.86     6870.02    133.18 o 
   4   4   0      534.68      583.85     47.50 o 
   6   4   0     2602.29     2487.09     83.95 o 
   8   4   0     3231.66     3206.81     95.22 o 
  10   4   0     3692.18     3711.52    130.70 o 
  12   4   0       14.41       97.22     49.56 o 
  14   4   0      259.35      216.60    106.49 o 
   1   5   0      126.25      200.35     82.38 o 
   3   5   0        7.29       48.78     32.44 o 
   5   5   0       49.69       62.16     34.54 o 
   7   5   0      127.56      168.99     39.94 o 
   9   5   0      103.65      275.83     56.86 o 
  11   5   0      133.04      198.20     63.80 o 
   0   6   0      643.49      471.73    106.30 o 
   2   6   0      209.04      210.14     62.13 o 
   4   6   0      452.97      327.17     69.71 o 
   6   6   0       46.26       30.95     38.67 o 
   8   6   0      158.59      170.08     59.22 o 
 -17   1   1      418.77      278.79     74.37 o 
 -15   1   1     1603.95     1751.47    122.43 o 
 -13   1   1     1015.78     1012.67     93.72 o 
 -11   1   1     2485.51     2463.54     69.95 o 
  -9   1   1     3200.88     3321.17     60.23 o 
  -7   1   1     1429.99     1350.20     35.72 o 
  -5   1   1     1593.28     1787.80     42.83 o 
  -3   1   1    15040.44    13921.62    117.72 o 
  -1   1   1       40.22       10.19     11.02 o 
   1   1   1    14271.08    14519.13    111.28 o 
   3   1   1       52.76       18.40     14.30 o 
   5   1   1     1763.41     1783.59     35.35 o 
   7   1   1     4194.07     4250.90     58.74 o 
   9   1   1     4171.15     4220.43     72.76 o 
  11   1   1     2802.44     2784.66     92.52 o 
  13   1   1        9.76       19.08     48.26 o 
  15   1   1     2232.57     2264.85    226.27 o 
  17   1   1      326.53      235.53     75.83 o 
 -16   2   1     1056.57      975.41    107.77 o 
 -14   2   1      519.46      443.89     91.58 o 
 -12   2   1     3356.19     3427.15    152.89 o 
 -10   2   1     4201.22     4124.05     88.84 o 
  -8   2   1    12368.48    12223.80    147.60 o 
  -6   2   1     6511.79     6128.88    105.42 o 
  -4   2   1     1650.02     1774.57     49.24 o 
  -2   2   1     3669.18     3877.40     67.32 o 
   0   2   1     1515.82     1523.35     47.10 o 
   2   2   1    10130.78     9825.39    109.92 o 
   4   2   1     3686.28     3378.23     71.12 o 
   6   2   1       70.20       62.82     23.38 o 
   8   2   1    12433.51    12631.45    146.75 o 
  10   2   1     1996.41     2014.18     82.51 o 
  12   2   1     1591.18     1627.62    115.20 o 
  14   2   1     1832.61     1751.52    157.05 o 
  16   2   1     1067.47     1291.25    148.17 o 
 -15   3   1      153.91      153.53     69.01 o 
 -13   3   1        3.57      -10.01     57.82 o 
 -11   3   1       52.71       24.46     49.43 o 
  -9   3   1     1974.88     1795.62    101.28 o 
  -7   3   1      480.48      373.30     40.24 o 
  -5   3   1      521.46      562.94     40.32 o 
  -3   3   1     3182.45     3015.93     54.94 o 
  -1   3   1     2638.74     2661.21     58.01 o 
   1   3   1     6546.17     6362.75     88.77 o 
   3   3   1      571.45      511.35     37.40 o 
   5   3   1      586.19      498.28     49.88 o 
   7   3   1      317.30      380.10     40.20 o 
   9   3   1      539.61      563.04     45.54 o 
  11   3   1      144.62      149.96     44.03 o 
  13   3   1      100.09       96.19     60.36 o 
  15   3   1       20.92       87.91     64.06 o 
 -14   4   1       17.47       30.07     62.89 o 
 -12   4   1       51.82       85.08     43.80 o 
 -10   4   1      167.26      141.81     47.17 o 
  -8   4   1     1356.11     1337.11     69.26 o 
  -6   4   1      166.21      138.39     37.57 o 
  -4   4   1      180.05      163.56     36.92 o 
  -2   4   1     1296.84     1429.23     66.69 o 
   0   4   1      451.51      579.50     38.79 o 
   2   4   1       17.36       28.13     30.61 o 
   4   4   1      750.65      878.84     66.54 o 
   6   4   1     1246.84     1267.70     65.36 o 
   8   4   1       27.73        6.54     31.54 o 
  10   4   1      219.72      302.33     56.14 o 
  12   4   1      313.73      399.00    136.18 o 
  14   4   1       30.52       16.06     65.39 o 
 -11   5   1      449.08      507.04     71.76 o 
  -9   5   1     1431.95     1477.45     97.43 o 
  -7   5   1     1747.15     1713.12     82.08 o 
  -5   5   1      242.37      341.64    115.05 o 
  -3   5   1      373.13      432.27     50.56 o 
  -1   5   1      695.36      781.00     81.34 o 
   1   5   1      232.85      285.58     59.71 o 
   3   5   1        7.70      -41.47     27.65 o 
   5   5   1      254.88      207.35     43.67 o 
   7   5   1      408.49      408.94     64.94 o 
   9   5   1      785.00      650.64    133.76 o 
  11   5   1      675.06      555.22     92.67 o 
  -8   6   1      296.83      305.23     73.26 o 
  -6   6   1     1121.88     1201.19     82.57 o 
  -4   6   1      185.25      242.14     67.02 o 
  -2   6   1     1316.46     1443.18    110.53 o 
   0   6   1     2142.79     2264.81    132.79 o 
   2   6   1      969.94     1079.66     98.72 o 
   4   6   1      383.10      383.25     71.09 o 
   6   6   1     1507.60     1437.98     88.31 o 
   8   6   1      398.52      302.95     95.02 o 
 -18   0   2      307.61      158.80     99.95 o 
 -16   0   2       87.15       75.70     80.63 o 
 -14   0   2       46.62       21.00     40.92 o 
 -12   0   2      339.92      385.65     74.28 o 
 -10   0   2      516.08      488.10     59.50 o 
  -8   0   2     2838.53     2729.71     77.91 o 
  -6   0   2     4026.28     4348.63     87.08 o 
  -4   0   2   135584.17   127270.55   2316.06 o 
  -2   0   2    18152.26    19465.69    252.00 o 
   4   0   2    43631.01    44785.05    380.11 o 
   6   0   2    22338.03    23385.09    230.02 o 
   8   0   2     6278.50     6488.57    117.51 o 
  10   0   2     4399.52     3979.68    169.82 o 
  12   0   2     3233.27     2960.41    127.42 o 
  14   0   2       10.38       61.22     42.21 o 
  16   0   2      740.52      730.34    141.04 o 
 -17   1   2      419.83      377.69     77.05 o 
 -15   1   2      539.74      617.77     82.05 o 
 -13   1   2     1140.64     1078.59     93.54 o 
 -11   1   2      451.96      432.32     38.01 o 
  -9   1   2     3959.44     4176.53     68.50 o 
  -7   1   2     4654.16     4498.06     71.91 o 
  -5   1   2     1033.32     1321.13     39.48 o 
  -3   1   2    20133.81    18155.83    165.13 o 
  -1   1   2    32942.17    32090.12    276.19 o 
   1   1   2       69.22      155.02     14.01 o 
   3   1   2     3430.53     3338.65     49.28 o 
   5   1   2       27.55       56.93     13.21 o 
   7   1   2     3955.24     4084.99     66.00 o 
   9   1   2     1853.16     1931.56     43.34 o 
  11   1   2      468.48      415.95     83.10 o 
  13   1   2      573.07      541.35     75.66 o 
  15   1   2      388.11      351.97    103.32 o 
  17   1   2      440.97      452.78     84.29 o 
 -16   2   2      215.17      184.66     67.12 o 
 -14   2   2      502.52      509.37     80.64 o 
 -12   2   2     1039.81     1103.18    100.61 o 
 -10   2   2      326.26      413.56     52.15 o 
  -8   2   2      173.21       74.81     39.07 o 
  -6   2   2      535.97      530.58     34.42 o 
  -4   2   2     1359.63     1246.57     43.43 o 
  -2   2   2     1207.81     1327.95     52.32 o 
   0   2   2      217.04      222.57     30.49 o 
   2   2   2      275.48      287.84     24.77 o 
   4   2   2        8.76        3.99     16.59 o 
   6   2   2      495.11      465.31     25.95 o 
   8   2   2        0.60       -5.04     18.82 o 
  10   2   2     1850.40     1727.07     76.77 o 
  12   2   2      490.39      577.65    131.32 o 
  14   2   2      284.73      281.36     72.66 o 
  16   2   2       65.54       62.57     59.05 o 
 -15   3   2      654.43      690.67    102.43 o 
 -13   3   2       85.81       43.08    103.12 o 
 -11   3   2      334.01      326.76     55.69 o 
  -9   3   2      906.47     1036.11     71.54 o 
  -7   3   2     2991.70     3193.96     84.87 o 
  -5   3   2       16.63        3.03     31.42 o 
  -3   3   2     5814.57     5675.81     93.19 o 
  -1   3   2     6413.63     6116.59    135.53 o 
   1   3   2     9472.54     8583.82    128.25 o 
   3   3   2     3422.60     3281.87     75.81 o 
   5   3   2      940.47      787.87     44.62 o 
   7   3   2     5541.88     5529.92    105.26 o 
   9   3   2     3125.19     2960.19    103.76 o 
  11   3   2      158.67      142.84     54.36 o 
  13   3   2      230.51      158.48     68.11 o 
  15   3   2      284.40      280.57     81.10 o 
 -14   4   2      341.11      251.74     85.25 o 
 -12   4   2      421.46      435.80     64.04 o 
 -10   4   2      590.99      696.44    149.88 o 
  -8   4   2     1101.66     1296.29     68.21 o 
  -6   4   2     1065.34     1066.98     62.31 o 
  -4   4   2     2594.57     2805.75     91.83 o 
  -2   4   2     5621.51     5440.56    119.66 o 
   0   4   2     3543.27     3274.88     75.04 o 
   2   4   2     8305.89     8016.28    145.31 o 
   4   4   2     2885.89     2432.06     79.24 o 
   6   4   2     7365.89     6932.41    130.58 o 
   8   4   2     1167.92     1261.65     78.98 o 
  10   4   2      996.96     1052.39     79.35 o 
  12   4   2      245.02      404.79    100.40 o 
  14   4   2      627.69      664.42    169.23 o 
 -11   5   2      593.32      535.78     82.84 o 
  -9   5   2       19.25       22.13     33.95 o 
  -7   5   2      431.19      494.98     53.41 o 
  -5   5   2       79.08       78.79     36.24 o 
  -3   5   2      112.80      106.74     60.58 o 
  -1   5   2       27.81      -26.80     57.82 o 
   1   5   2      384.68      383.51     65.78 o 
   3   5   2       66.94       67.48     32.64 o 
   5   5   2       63.14       94.98     46.68 o 
   7   5   2      221.66      154.87     40.82 o 
   9   5   2      459.87      410.41     61.91 o 
  11   5   2       23.00       57.61     47.65 o 
  -8   6   2      133.81      114.41     75.66 o 
  -6   6   2       63.20      101.50     38.53 o 
  -4   6   2      129.65       65.43     55.63 o 
  -2   6   2      362.16      349.23     71.79 o 
   0   6   2      726.01      628.69     83.81 o 
   2   6   2      124.40       19.38    103.64 o 
   4   6   2      232.15      265.82     65.28 o 
   6   6   2      368.41      288.05     74.43 o 
   8   6   2      263.14      211.09     88.99 o 
 -17   1   3     1180.90     1196.55    111.09 o 
 -15   1   3      247.73      309.79     68.15 o 
 -13   1   3      645.88      773.33     84.04 o 
 -11   1   3     2724.66     2602.42     61.44 o 
  -9   1   3     3046.92     3120.82     60.10 o 
  -7   1   3      466.28      545.82     26.01 o 
  -5   1   3     7011.55     7171.88    116.68 o 
  -3   1   3    24573.35    24319.93    206.90 o 
  -1   1   3    17134.45    18022.71    215.88 o 
   1   1   3      637.21      599.64     20.17 o 
   3   1   3     3637.25     3473.90     48.63 o 
   5   1   3      925.58      903.43     26.65 o 
   7   1   3     1208.59     1089.53     37.65 o 
   9   1   3       16.91        1.37     19.53 o 
  11   1   3     1938.18     1857.93     85.36 o 
  13   1   3      125.61      124.31     53.57 o 
  15   1   3     1633.50     1832.24    126.98 o 
  17   1   3      366.24      503.26    191.14 o 
 -16   2   3      854.36      808.83    112.33 o 
 -14   2   3      831.43     1021.66    103.95 o 
 -12   2   3     1671.97     1713.67    102.37 o 
 -10   2   3     6682.66     6741.79    116.85 o 
  -8   2   3     7025.33     7321.15    127.84 o 
  -6   2   3     6385.50     6222.25     98.15 o 
  -4   2   3     7583.96     7515.61    118.19 o 
  -2   2   3     9485.21     8935.55    194.84 o 
   0   2   3    11468.90    11124.48    126.60 o 
   2   2   3       47.86       54.37     18.84 o 
   4   2   3     1033.82     1067.75     40.21 o 
   6   2   3     1456.46     1478.60     55.18 o 
   8   2   3     4871.03     5193.19     76.38 o 
  10   2   3     3483.40     2980.26    150.81 o 
  12   2   3     1426.88     1534.98    167.29 o 
  14   2   3     2658.57     2877.55    154.46 o 
  16   2   3      761.21      829.65    106.64 o 
 -15   3   3       19.65       35.04     61.36 o 
 -13   3   3      463.67      491.71     81.63 o 
 -11   3   3      461.60      506.65     58.67 o 
  -9   3   3      182.36      296.77     43.97 o 
  -7   3   3       80.86       68.22     30.68 o 
  -5   3   3       99.99       62.46     26.69 o 
  -3   3   3     3807.67     3761.52     81.09 o 
  -1   3   3      245.14      302.32     30.18 o 
   1   3   3     2577.88     2519.93     70.51 o 
   3   3   3     2767.54     2889.59     71.70 o 
   5   3   3      774.48      904.79     47.91 o 
   7   3   3     2994.74     2861.72     79.38 o 
   9   3   3      906.22      906.42     93.75 o 
  11   3   3        8.39       55.68     51.76 o 
  13   3   3      471.34      315.02     78.96 o 
  15   3   3       56.59       99.28     66.78 o 
 -14   4   3      204.71      151.12     74.35 o 
 -12   4   3      100.97       31.71     55.99 o 
 -10   4   3       79.05       46.18     38.75 o 
  -8   4   3      682.34      731.10     57.01 o 
  -6   4   3       76.33      127.72     36.33 o 
  -4   4   3       44.60      105.54     36.03 o 
  -2   4   3      284.74      323.43     43.09 o 
   0   4   3      928.54     1072.72     47.27 o 
   2   4   3     1008.37     1127.24     62.63 o 
   4   4   3        6.80      -21.84     32.41 o 
   6   4   3        1.02       34.01     32.57 o 
   8   4   3      674.57      776.72     54.40 o 
  10   4   3       65.11       59.58     43.67 o 
  12   4   3       58.49      127.70    104.48 o 
  14   4   3      105.82      -20.32     68.77 o 
 -11   5   3      813.23      891.04    127.86 o 
  -9   5   3     1873.25     1708.22     86.53 o 
  -7   5   3     2207.58     2136.49     90.43 o 
  -5   5   3      339.73      400.31     51.43 o 
  -3   5   3      895.09      840.66     63.67 o 
  -1   5   3      707.16      916.46    177.47 o 
   1   5   3      413.10      446.40     66.46 o 
   3   5   3      332.33      217.49     42.91 o 
   5   5   3      523.40      604.48     57.19 o 
   7   5   3     1073.20     1114.47     67.25 o 
   9   5   3      198.53      172.21     50.31 o 
  11   5   3      362.90      481.89     70.34 o 
  -8   6   3      329.76      260.79    103.51 o 
  -6   6   3      554.23      523.25     62.97 o 
  -4   6   3      131.39        9.93     57.30 o 
  -2   6   3     1576.77     1465.87    113.26 o 
   0   6   3     1614.76     1738.04    117.66 o 
   2   6   3      589.46      520.18     79.55 o 
   4   6   3     1281.12     1266.02    102.17 o 
   6   6   3     1105.91     1018.80     76.68 o 
 -18   0   4      344.40      212.60    104.35 o 
 -16   0   4     1158.96     1165.26    159.45 o 
 -14   0   4       77.47       63.41     42.32 o 
 -12   0   4      157.97       80.37     58.07 o 
 -10   0   4      942.77     1042.61     64.36 o 
  -8   0   4     3431.06     3945.17     97.65 o 
  -6   0   4      571.00      614.45     56.39 o 
  -4   0   4    46535.82    43620.14    542.90 o 
  -2   0   4    62452.94    60935.90    692.49 o 
   0   0   4    46398.79    48532.78    547.30 o 
   2   0   4    29138.29    29511.91    350.33 o 
   4   0   4    56505.78    54843.23    693.53 o 
   6   0   4    69946.24    70791.77    898.47 o 
   8   0   4    17978.23    17826.12    356.62 o 
  10   0   4     4486.24     4185.92    180.06 o 
  12   0   4     1459.69     1596.59    103.72 o 
  14   0   4      649.86      762.04    201.64 o 
  16   0   4      436.25      218.69     96.06 o 
 -17   1   4       90.27       91.22     55.07 o 
 -15   1   4      959.18     1020.83     96.68 o 
 -13   1   4      326.42      381.44     69.87 o 
 -11   1   4      899.43      900.24     47.80 o 
  -9   1   4     7736.14     7735.20     96.60 o 
  -7   1   4      496.19      474.05     25.42 o 
  -5   1   4     1944.88     2143.71     57.59 o 
  -3   1   4    18417.39    18252.09    256.90 o 
  -1   1   4    33144.32    33924.89    257.58 o 
   1   1   4     4218.63     4135.53     49.22 o 
   3   1   4      210.21      158.67     15.84 o 
   5   1   4     2711.65     2782.42     41.77 o 
   7   1   4     1959.36     2026.90     36.00 o 
   9   1   4     1234.65     1272.70     48.47 o 
  11   1   4     2177.96     2041.00     85.88 o 
  13   1   4      522.37      512.04     76.54 o 
  15   1   4      909.21      975.52    145.71 o 
  17   1   4      254.46      113.68     64.81 o 
 -16   2   4      330.21      256.90     72.37 o 
 -14   2   4      199.36       40.08    104.74 o 
 -12   2   4      508.55      491.82     56.48 o 
 -10   2   4      133.53      233.18     35.53 o 
  -8   2   4       59.88       70.94     26.70 o 
  -6   2   4      390.10      397.79     38.92 o 
  -4   2   4      884.89      822.30     51.17 o 
  -2   2   4      760.59      729.49     41.14 o 
   0   2   4     4342.00     4283.35    281.04 o 
   2   2   4     1041.07      947.83     37.32 o 
   4   2   4        0.38       -7.06     14.00 o 
   6   2   4      395.41      411.46     38.62 o 
   8   2   4       41.35       21.35     18.74 o 
  10   2   4      542.78      585.73     51.96 o 
  12   2   4        2.20       44.69     48.98 o 
  14   2   4      425.68      411.35     83.13 o 
  16   2   4       10.55       20.38     81.60 o 
 -15   3   4      192.26      220.35    228.73 o 
 -13   3   4      909.36      949.51     75.87 o 
 -11   3   4     1432.87     1643.11    133.00 o 
  -9   3   4      738.54      771.91     53.23 o 
  -7   3   4        9.36        7.12     27.00 o 
  -5   3   4     1434.48     1530.33     60.10 o 
  -3   3   4     1887.80     2135.86     53.72 o 
  -1   3   4     1595.36     1511.09     76.20 o 
   1   3   4     6138.43     6243.32    109.90 o 
   3   3   4     3325.54     3079.61     89.33 o 
   5   3   4     5489.29     5448.11    101.19 o 
   7   3   4     4196.91     3980.04     90.05 o 
   9   3   4     2891.37     2670.20    146.19 o 
  11   3   4       19.95       23.10     84.78 o 
  13   3   4      609.85      575.10     94.92 o 
  15   3   4      393.37      495.38     99.26 o 
 -14   4   4        5.26       66.33     61.95 o 
 -12   4   4      432.41      542.42     67.48 o 
 -10   4   4      499.82      531.44     60.64 o 
  -8   4   4     1989.06     2150.83     83.50 o 
  -6   4   4      509.79      709.63     55.13 o 
  -4   4   4     3795.59     3979.69    191.45 o 
  -2   4   4     3932.95     4009.57    106.21 o 
   0   4   4     6085.82     5661.04    118.35 o 
   2   4   4     5517.17     5098.66    205.51 o 
   4   4   4      807.11      882.40     55.41 o 
   6   4   4     2253.88     2183.35     92.19 o 
   8   4   4     4823.31     4957.91    142.12 o 
  10   4   4      922.95      890.23     74.48 o 
  12   4   4      623.31      567.28     99.26 o 
  14   4   4      611.77      586.60    150.83 o 
 -11   5   4      561.46      653.52     78.36 o 
  -9   5   4      112.30      169.13     44.46 o 
  -7   5   4      488.00      514.97     59.31 o 
  -5   5   4        3.64       18.79     30.69 o 
  -3   5   4      475.71      520.19     54.48 o 
  -1   5   4       80.54      182.05     59.95 o 
   1   5   4       57.93      109.77     53.86 o 
   3   5   4      631.56      574.67     55.33 o 
   5   5   4      896.62      917.31     65.63 o 
   7   5   4        1.06        5.88     46.61 o 
   9   5   4      186.49      280.58     57.76 o 
  11   5   4       31.39       58.93     42.73 o 
  -8   6   4       51.52      169.23     73.96 o 
  -6   6   4       95.97      139.80     45.00 o 
  -4   6   4       46.55       52.08     50.69 o 
  -2   6   4      272.69      148.31     61.28 o 
   0   6   4      119.44      139.83     59.71 o 
   2   6   4      625.53      383.39     74.95 o 
   4   6   4      141.49      162.55     56.53 o 
   6   6   4      299.41      294.95     52.94 o 
 -17   1   5      775.77      948.72    101.49 o 
 -15   1   5      254.78      163.00     56.78 o 
 -13   1   5     1428.28     1548.74    107.30 o 
 -11   1   5     2908.77     2811.05     65.22 o 
  -9   1   5     5210.96     5404.40    110.00 o 
  -7   1   5    17115.80    16582.37    153.94 o 
  -5   1   5     4666.23     4644.99     84.35 o 
  -3   1   5     5111.79     4723.38     78.31 o 
  -1   1   5    29813.94    30382.59    349.85 o 
   1   1   5      366.56      297.62     19.41 o 
   3   1   5       18.61       22.43     13.43 o 
   5   1   5      636.97      704.36     28.82 o 
   7   1   5     3552.10     3547.90     69.29 o 
   9   1   5     1253.58     1265.22    115.10 o 
  11   1   5      164.56      172.26     56.53 o 
  13   1   5      508.47      390.03     89.19 o 
  15   1   5      952.78     1092.98    150.83 o 
  17   1   5      233.12      239.69    131.58 o 
 -16   2   5       64.36       42.58     52.49 o 
 -14   2   5      328.39      315.42    105.58 o 
 -12   2   5     1116.51     1209.94     74.52 o 
 -10   2   5     7364.94     7303.17    134.12 o 
  -8   2   5     7521.00     7115.59    115.34 o 
  -6   2   5     2551.62     2442.28     72.74 o 
  -4   2   5    16660.75    16931.94    193.31 o 
  -2   2   5    13921.53    14520.62    136.47 o 
   0   2   5     9616.28     9790.98    152.45 o 
   2   2   5     2045.21     2077.34     51.86 o 
   4   2   5       32.66       56.39     19.30 o 
   6   2   5    13597.72    13262.46    124.23 o 
   8   2   5     3617.32     3759.67     82.32 o 
  10   2   5      777.83      802.50     84.64 o 
  12   2   5      531.22      516.15     79.40 o 
  14   2   5     2278.53     2052.26    139.45 o 
  16   2   5     1165.80     1342.21    137.73 o 
 -15   3   5      251.03      399.66     82.75 o 
 -13   3   5        2.20       -2.24     34.00 o 
 -11   3   5      332.10      415.79     45.54 o 
  -9   3   5      117.10      133.37     35.78 o 
  -7   3   5      269.21      383.60     62.28 o 
  -5   3   5      226.35      323.25     43.51 o 
  -3   3   5      879.30      738.48     50.87 o 
  -1   3   5     3186.03     3080.47     75.18 o 
   1   3   5     4647.73     4687.68     97.15 o 
   3   3   5      271.22      250.92     31.77 o 
   5   3   5     1198.38     1234.93     53.91 o 
   7   3   5     2391.91     2388.82     71.54 o 
   9   3   5     1031.10      906.30     66.29 o 
  11   3   5       15.32      -15.60     49.82 o 
  13   3   5      325.82      319.03     93.46 o 
  15   3   5      107.54      116.97     69.93 o 
 -14   4   5        9.21       26.43     98.20 o 
 -12   4   5        2.83       18.35     36.13 o 
 -10   4   5      265.19      187.74     49.94 o 
  -8   4   5      200.03      125.94     39.56 o 
  -6   4   5        2.90       -0.06     30.36 o 
  -4   4   5      775.21      919.47     61.33 o 
  -2   4   5      575.05      759.14     72.64 o 
   0   4   5       39.03        7.69     41.32 o 
   2   4   5       60.69       59.67     59.11 o 
   4   4   5     1216.82     1266.83     62.80 o 
   6   4   5      885.05      909.90     57.48 o 
   8   4   5        0.89       62.82     41.74 o 
  10   4   5      412.58      483.78     62.63 o 
  12   4   5        7.77      208.83     73.40 o 
  14   4   5       43.76       39.45     69.82 o 
 -11   5   5      850.77      887.04    230.25 o 
  -9   5   5     1829.67     1690.83    118.63 o 
  -7   5   5     1481.41     1567.28     80.93 o 
  -5   5   5      662.09      515.45     55.85 o 
  -3   5   5     3571.98     3408.32    134.15 o 
  -1   5   5      506.72      478.69     51.10 o 
   1   5   5      466.15      488.80     68.91 o 
   3   5   5      752.55      818.78     63.36 o 
   5   5   5       27.50       46.37     33.93 o 
   7   5   5       72.71       73.22     40.98 o 
   9   5   5      162.15      262.94     57.46 o 
  11   5   5      289.43      211.67    114.53 o 
  -8   6   5      220.00      148.64     45.55 o 
  -6   6   5      188.45      307.29     78.11 o 
  -4   6   5      245.92      222.66     64.21 o 
  -2   6   5     1396.59     1320.58    108.07 o 
   0   6   5     1626.21     1464.30    113.71 o 
   2   6   5       62.96       77.82     54.06 o 
   4   6   5     1556.70     1842.06    183.43 o 
   6   6   5      939.46      949.04     99.64 o 
 -18   0   6      291.34      314.62    112.65 o 
 -16   0   6      972.91     1044.18    153.35 o 
 -14   0   6      108.40      116.48     44.03 o 
 -12   0   6      685.16      668.25     53.76 o 
 -10   0   6     1421.19     1543.25     73.42 o 
  -8   0   6     3752.47     4319.31    151.28 o 
  -6   0   6     2587.25     2616.87    112.78 o 
  -4   0   6     1586.39     1602.63     84.52 o 
  -2   0   6    68013.12    65634.88    647.77 o 
   0   0   6    16768.56    17184.70    186.62 o 
   2   0   6    30434.26    30717.24    284.44 o 
   4   0   6    33124.49    31003.17   1460.68 o 
   6   0   6    32865.37    34041.95    531.62 o 
   8   0   6     9403.30     9053.58    252.13 o 
  10   0   6    13850.88    13598.58    341.32 o 
  12   0   6      552.92      674.59     77.64 o 
  14   0   6     3017.21     2526.18    133.01 o 
  16   0   6      474.64      440.49    151.86 o 
 -17   1   6      188.39      139.01     60.69 o 
 -15   1   6      583.61      664.73     82.72 o 
 -13   1   6      167.71      186.49     52.92 o 
 -11   1   6      572.81      496.64     34.84 o 
  -9   1   6     5478.38     5340.05     81.25 o 
  -7   1   6     7574.21     7245.16    144.29 o 
  -5   1   6     2219.02     2089.49     58.18 o 
  -3   1   6     9000.81     9242.72     94.54 o 
  -1   1   6      215.67      347.84     26.68 o 
   1   1   6      764.42      943.07     29.87 o 
   3   1   6       95.67      141.86     20.72 o 
   5   1   6     2521.03     2513.24     39.72 o 
   7   1   6     4234.56     4584.58     77.57 o 
   9   1   6     1006.57     1082.36     63.95 o 
  11   1   6     1320.59     1443.52     80.27 o 
  13   1   6       50.31       76.32     87.50 o 
  15   1   6      675.76      649.18     90.79 o 
  17   1   6      256.76      175.07     55.87 o 
 -16   2   6       30.12      116.39     60.82 o 
 -14   2   6      199.55      269.25     67.08 o 
 -12   2   6      403.12      406.62     50.76 o 
 -10   2   6      397.68      321.84     38.15 o 
  -8   2   6       59.02       74.42     27.20 o 
  -6   2   6     2676.18     2401.68     73.85 o 
  -4   2   6     2583.49     2903.73     77.79 o 
  -2   2   6     1009.85      818.53     37.73 o 
   0   2   6      328.93      303.41     28.19 o 
   2   2   6        5.79        5.21     14.65 o 
   4   2   6       46.18       44.67     17.76 o 
   6   2   6      269.21      364.14     29.09 o 
   8   2   6     1674.07     1838.27     87.09 o 
  10   2   6        4.45       32.71     49.47 o 
  12   2   6        1.94      -58.55     39.03 o 
  14   2   6      471.38      513.59     85.68 o 
  16   2   6       24.35       23.83     52.67 o 
 -15   3   6      376.74      331.01    199.37 o 
 -13   3   6     1219.23     1371.55     87.84 o 
 -11   3   6      130.41       91.80     35.81 o 
  -9   3   6     3019.99     2998.05    103.51 o 
  -7   3   6      133.65      115.03     33.31 o 
  -5   3   6      529.01      524.17     50.75 o 
  -3   3   6      255.22      292.62     53.03 o 
  -1   3   6     2548.36     2873.77     76.03 o 
   1   3   6     5336.05     5286.60    105.42 o 
   3   3   6      595.11      514.47     39.42 o 
   5   3   6     5763.36     5427.34    102.04 o 
   7   3   6     4360.57     4220.74     92.74 o 
   9   3   6     1395.20     1349.48     76.74 o 
  11   3   6      690.14      587.50    100.92 o 
  13   3   6      803.42      855.43    104.35 o 
  15   3   6      232.49      149.60     73.64 o 
 -14   4   6      103.01      107.41    145.45 o 
 -12   4   6      551.56      480.55     65.30 o 
 -10   4   6      548.99      587.72     60.17 o 
  -8   4   6     1328.83     1289.01     70.24 o 
  -6   4   6      178.20      241.65     42.68 o 
  -4   4   6     2361.95     2522.04    112.96 o 
  -2   4   6     2498.43     2350.45    333.61 o 
   0   4   6     4365.44     4814.58    112.73 o 
   2   4   6      600.85      533.87     50.03 o 
   4   4   6     4939.76     4816.99    109.01 o 
   6   4   6     3284.14     3189.97    108.63 o 
   8   4   6     5130.97     4862.81    141.91 o 
  10   4   6      352.14      473.10     75.79 o 
  12   4   6     1874.38     2124.05    154.67 o 
 -11   5   6      325.31      318.75     65.06 o 
  -9   5   6       85.74      101.02     37.56 o 
  -7   5   6      718.59      617.65     63.91 o 
  -5   5   6      147.76      203.22     45.84 o 
  -3   5   6       61.67      118.62     39.51 o 
  -1   5   6      391.01      295.00     56.60 o 
   1   5   6      640.53      677.31     76.03 o 
   3   5   6       38.52       67.25     35.96 o 
   5   5   6       24.61       20.81     30.79 o 
   7   5   6       13.37       11.44     66.43 o 
   9   5   6      154.18      168.66     52.28 o 
  11   5   6       50.73      -25.53     58.18 o 
  -6   6   6       29.94       93.07     40.86 o 
  -4   6   6       20.19       53.47     55.68 o 
  -2   6   6      629.66      748.10    120.56 o 
   0   6   6        3.10       51.29     55.60 o 
   2   6   6      312.07      280.61     69.37 o 
   4   6   6      333.96      423.40     75.62 o 
   6   6   6      409.57      414.16     75.42 o 
 -17   1   7      787.23      819.21     94.78 o 
 -15   1   7       75.08       49.70     47.22 o 
 -13   1   7     1163.07     1148.43     70.49 o 
 -11   1   7     4234.86     4195.51     79.77 o 
  -9   1   7     1827.05     1622.03     52.70 o 
  -7   1   7        9.51       41.02     25.59 o 
  -5   1   7     6457.68     6669.45    106.64 o 
  -3   1   7     4720.46     4954.81     87.49 o 
  -1   1   7    21156.19    21548.43    194.09 o 
   1   1   7      283.54      216.12     19.25 o 
   3   1   7     3759.20     3783.02     53.42 o 
   5   1   7     4177.94     4193.23     96.80 o 
   7   1   7      193.43      152.76     23.66 o 
   9   1   7     2072.59     1955.42     81.66 o 
  11   1   7       27.06       71.26     40.56 o 
  13   1   7      675.75      719.12     68.90 o 
  15   1   7      674.98      647.95     92.97 o 
  17   1   7      257.03      359.53     79.82 o 
 -16   2   7       52.48       -9.34     51.33 o 
 -14   2   7      458.46      476.44     77.85 o 
 -12   2   7     1018.43     1051.68     59.90 o 
 -10   2   7     1530.38     1642.71     66.46 o 
  -8   2   7     6458.06     6962.67    135.03 o 
  -6   2   7    10343.40     9790.55    198.55 o 
  -4   2   7    10935.39    11228.73    118.49 o 
  -2   2   7    12111.33    12382.73    213.20 o 
   0   2   7    12736.47    12805.30    151.67 o 
   2   2   7    18400.37    18676.74    169.70 o 
   4   2   7      341.61      253.21     23.24 o 
   6   2   7     2651.33     2915.96     57.18 o 
   8   2   7      579.63      570.50     50.54 o 
  10   2   7      816.33      773.89     84.58 o 
  12   2   7     1863.12     1934.67    138.06 o 
  14   2   7     1356.43     1405.77    123.88 o 
  16   2   7      580.90      568.13     99.34 o 
 -15   3   7      298.51      307.93     78.80 o 
 -13   3   7      173.46      290.93     51.48 o 
 -11   3   7      650.81      782.10     97.15 o 
  -9   3   7      335.85      389.48     44.81 o 
  -7   3   7      278.96      215.19     46.38 o 
  -5   3   7      613.04      701.83    114.88 o 
  -3   3   7      755.29      805.46     44.01 o 
  -1   3   7        5.52       35.76     27.98 o 
   1   3   7     1896.27     1748.89     64.79 o 
   3   3   7       40.80        9.79     38.49 o 
   5   3   7     1915.93     1946.57     75.34 o 
   7   3   7     2335.64     2288.57     71.91 o 
   9   3   7      141.38      182.80     66.91 o 
  11   3   7      482.97      601.83     87.46 o 
  13   3   7      263.81      141.66     66.37 o 
  15   3   7      117.16      125.14     77.32 o 
 -14   4   7      115.61      128.73     50.38 o 
 -12   4   7        8.07      131.04     48.43 o 
 -10   4   7      470.01      349.80     48.71 o 
  -8   4   7      224.77      232.94     42.81 o 
  -6   4   7       32.52       74.45     36.11 o 
  -4   4   7      530.08      485.15    102.47 o 
  -2   4   7      396.22      429.18     61.59 o 
   0   4   7      302.37      310.66     48.81 o 
   2   4   7      963.39     1033.22     90.85 o 
   4   4   7        1.09       12.61     32.22 o 
   6   4   7     1259.60     1332.07     86.46 o 
   8   4   7        9.82      -38.04     35.94 o 
  10   4   7      171.59      141.52     86.27 o 
  12   4   7      104.65       72.81    101.37 o 
 -11   5   7      922.93     1070.49    156.01 o 
  -9   5   7     1628.27     1577.56     85.34 o 
  -7   5   7     1286.88     1252.99     89.99 o 
  -5   5   7      974.30      898.78    102.86 o 
  -3   5   7     3334.60     3336.35    110.96 o 
  -1   5   7     3948.34     3599.87    232.17 o 
   1   5   7       43.98       81.86     47.84 o 
   3   5   7      136.39      124.44     41.64 o 
   5   5   7      535.85      508.79     58.70 o 
   7   5   7      223.72      250.62     54.13 o 
   9   5   7       73.91       48.88     45.86 o 
  11   5   7        5.41      -17.58     64.03 o 
  -6   6   7       54.00      109.86     42.11 o 
  -4   6   7      614.31      663.87     89.16 o 
  -2   6   7      448.01      421.29     87.11 o 
   0   6   7      439.45      336.99     76.22 o 
   2   6   7      415.82      485.82     76.77 o 
   4   6   7     1700.83     1619.91    131.25 o 
   6   6   7      605.31      562.60     81.38 o 
 -18   0   8      620.73      868.01    157.76 o 
 -16   0   8     1019.24     1097.98    152.58 o 
 -14   0   8      338.32      385.86     60.79 o 
 -12   0   8     1004.95     1017.77     61.59 o 
 -10   0   8     5397.30     4810.79    150.89 o 
  -8   0   8       51.87      -19.70     37.20 o 
  -6   0   8       36.97       -9.59     36.69 o 
  -4   0   8      953.69     1044.83     78.43 o 
  -2   0   8    12533.83    13306.76    175.57 o 
   0   0   8    10453.90    10028.04    144.94 o 
   2   0   8     9491.18     9662.44    136.73 o 
   4   0   8    22735.77    23516.07    241.05 o 
   6   0   8    20377.88    20584.67    399.01 o 
   8   0   8     4986.42     5131.32    202.87 o 
  10   0   8    16511.35    16537.10    391.42 o 
  12   0   8     1651.69     1713.40    113.00 o 
  14   0   8     4944.51     4545.92    177.30 o 
  16   0   8      688.26      660.14     91.73 o 
 -17   1   8      219.44      257.70     65.97 o 
 -15   1   8      231.02      144.02     78.69 o 
 -13   1   8      275.12      253.27     37.14 o 
 -11   1   8     4538.17     4643.67     99.99 o 
  -9   1   8     1264.96     1229.40    117.12 o 
  -7   1   8      902.90      823.51     47.90 o 
  -5   1   8      431.04      514.55     40.95 o 
  -3   1   8    21466.40    21387.55    172.37 o 
  -1   1   8       54.09       28.66     17.67 o 
   1   1   8       61.33       85.44     17.37 o 
   3   1   8     8115.61     8465.82     86.03 o 
   5   1   8    10999.66    11221.67     99.89 o 
   7   1   8       44.48       55.53     20.31 o 
   9   1   8      156.71      181.56     43.78 o 
  11   1   8      274.14      245.92     48.90 o 
  13   1   8      214.18      252.93     64.46 o 
  15   1   8      395.93      271.51     74.98 o 
 -16   2   8       13.33       26.83     53.15 o 
 -14   2   8       65.06       95.32     53.93 o 
 -12   2   8       17.68       30.00     31.83 o 
 -10   2   8      342.59      399.92     41.25 o 
  -8   2   8      225.14      386.49     44.73 o 
  -6   2   8     1105.02     1273.48     59.94 o 
  -4   2   8     3640.58     3565.72     66.21 o 
  -2   2   8      951.69     1022.13     51.79 o 
   0   2   8      483.74      402.15     33.49 o 
   2   2   8     2734.52     3030.93     63.01 o 
   4   2   8     3287.98     3507.72     62.67 o 
   6   2   8      107.49      100.04     20.64 o 
   8   2   8       40.15       57.89     54.52 o 
  10   2   8       17.03        3.77     45.53 o 
  12   2   8        1.88       54.07     65.92 o 
  14   2   8       88.78       88.40     66.68 o 
  16   2   8       21.67       43.50     61.87 o 
 -15   3   8      206.25      200.90     82.70 o 
 -13   3   8     2352.77     2102.77    115.74 o 
 -11   3   8      447.93      367.24     45.29 o 
  -9   3   8     1718.52     2006.65     78.33 o 
  -7   3   8       60.25       62.79     39.64 o 
  -5   3   8     1715.25     2105.64     85.02 o 
  -3   3   8      612.40      644.32     42.61 o 
  -1   3   8      959.54     1100.82     54.17 o 
   1   3   8     1559.04     1593.94     64.45 o 
   3   3   8     1675.42     1748.88     63.27 o 
   5   3   8     1891.48     2022.31     58.12 o 
   7   3   8     7552.84     7482.46    156.76 o 
   9   3   8      206.17      220.41     45.97 o 
  11   3   8      922.85     1147.36    110.85 o 
  13   3   8     2055.34     2124.41    220.31 o 
  15   3   8      161.21       42.24     78.17 o 
 -14   4   8      262.05      227.79     60.69 o 
 -12   4   8      261.18      169.15     75.78 o 
 -10   4   8      491.28      434.11     54.20 o 
  -8   4   8      423.90      405.66     47.91 o 
  -6   4   8      541.79      750.50     67.71 o 
  -4   4   8     1694.79     1922.37    108.88 o 
  -2   4   8      782.89      941.97     79.66 o 
   0   4   8     5552.44     5774.21    126.39 o 
   2   4   8      549.10      712.36     78.36 o 
   4   4   8     4699.93     4794.05    110.56 o 
   6   4   8     3414.18     3506.48     96.49 o 
   8   4   8     3150.44     3105.34    128.97 o 
  10   4   8      388.61      454.07     88.21 o 
  12   4   8     1492.91     1218.54    126.36 o 
 -11   5   8      166.04      192.57     64.65 o 
  -9   5   8      180.76       84.23     39.36 o 
  -7   5   8      249.81      114.99     41.86 o 
  -5   5   8      568.19      438.31     56.35 o 
  -3   5   8      566.22      559.58     75.71 o 
  -1   5   8     1248.28     1374.61    102.23 o 
   1   5   8      138.25       93.57     48.23 o 
   3   5   8      186.61      283.26     45.14 o 
   5   5   8       82.83       13.23     34.30 o 
   7   5   8       37.51       16.58     39.97 o 
   9   5   8       18.73       37.20     42.89 o 
  -6   6   8       59.19      124.42     43.54 o 
  -4   6   8       37.95       54.14     39.04 o 
  -2   6   8      101.46      106.09     54.23 o 
   0   6   8      218.32      279.32     66.87 o 
   2   6   8       95.12      118.48     54.30 o 
   4   6   8      103.09      120.83     56.47 o 
   6   6   8      291.37      367.60     85.10 o 
 -17   1   9      247.07      228.62    147.33 o 
 -15   1   9      128.79      208.33     60.57 o 
 -13   1   9      980.55      986.79     63.82 o 
 -11   1   9      505.68      439.45     41.01 o 
  -9   1   9     2894.53     2823.90     87.42 o 
  -7   1   9     6882.10     6945.95    123.35 o 
  -5   1   9     5732.02     5829.93    103.18 o 
  -3   1   9    11516.28    11301.84    116.62 o 
  -1   1   9    16011.50    15337.57    144.08 o 
   1   1   9      881.17      925.75     41.63 o 
   3   1   9      885.99      892.83     32.10 o 
   5   1   9    15271.70    15501.04    127.27 o 
   7   1   9      206.83      142.41     24.98 o 
   9   1   9      468.17      419.33     50.66 o 
  11   1   9        7.97       27.60     38.86 o 
  13   1   9     1104.27     1019.11     78.34 o 
  15   1   9       47.95      131.10     60.58 o 
 -16   2   9       15.48       26.15     77.13 o 
 -14   2   9        8.32       13.03     36.30 o 
 -12   2   9      827.55      884.44     56.22 o 
 -10   2   9     3474.37     3577.69    108.26 o 
  -8   2   9     1036.36     1037.31     62.69 o 
  -6   2   9     2263.79     2439.07     88.78 o 
  -4   2   9    15337.47    14612.11    148.82 o 
  -2   2   9    30672.37    29908.16    297.63 o 
   0   2   9     4751.49     4540.04     90.04 o 
   2   2   9     1043.30      937.42     36.97 o 
   4   2   9     4040.99     4335.65     70.85 o 
   6   2   9    12231.45    11838.03    122.03 o 
   8   2   9     1953.17     1917.33     65.97 o 
  10   2   9      215.84      244.86     64.11 o 
  12   2   9     1499.78     1403.61    115.38 o 
  14   2   9     1020.93      919.59    108.21 o 
  16   2   9      814.89      732.97    163.79 o 
 -15   3   9      340.10      436.74     86.05 o 
 -13   3   9      522.50      640.94     68.10 o 
 -11   3   9      614.08      786.77     68.78 o 
  -9   3   9      425.57      653.00     60.79 o 
  -7   3   9       29.17       34.37     39.77 o 
  -5   3   9       52.31       82.54     38.32 o 
  -3   3   9      569.81      430.73     40.62 o 
  -1   3   9      227.57      153.57     33.22 o 
   1   3   9      104.94       74.42     30.23 o 
   3   3   9      406.81      418.46     39.43 o 
   5   3   9     1523.13     1488.06     53.06 o 
   7   3   9     2141.46     2106.65     91.52 o 
   9   3   9        2.72       61.26     67.34 o 
  11   3   9      636.52      515.26     85.69 o 
  13   3   9      499.78      461.63     91.79 o 
 -14   4   9       18.42       10.66     41.35 o 
 -12   4   9       19.09       11.16    107.82 o 
 -10   4   9      247.91      192.69     42.83 o 
  -8   4   9        1.10      -45.23     30.15 o 
  -6   4   9      213.10       66.28     45.90 o 
  -4   4   9      300.73      337.68     62.59 o 
  -2   4   9      254.01      243.23     57.44 o 
   0   4   9       14.63       39.54     34.65 o 
   2   4   9     1748.84     1763.24     77.51 o 
   4   4   9        9.52        5.04     31.58 o 
   6   4   9      313.93      372.77     43.27 o 
   8   4   9      807.75     1010.67     76.09 o 
  10   4   9       65.72       85.63     62.73 o 
  12   4   9       76.48      124.20     76.73 o 
 -11   5   9      656.89      747.59    103.92 o 
  -9   5   9      878.89      764.84     67.81 o 
  -7   5   9      383.93      367.22     57.19 o 
  -5   5   9     4036.27     4003.88    127.53 o 
  -3   5   9     2194.98     2241.13    126.19 o 
  -1   5   9      965.00      841.69    110.38 o 
   1   5   9     1798.02     1673.20    106.70 o 
   3   5   9     1138.50      996.05     68.65 o 
   5   5   9      569.13      472.31     56.57 o 
   7   5   9       56.74       59.64     44.07 o 
   9   5   9      194.00      123.52     61.96 o 
  -6   6   9       22.85       22.78     50.24 o 
  -4   6   9      340.73      291.68     52.17 o 
  -2   6   9     1003.81     1125.20    107.66 o 
   0   6   9      264.70      327.95     74.17 o 
   2   6   9      296.25      355.07     72.44 o 
   4   6   9     1093.73     1086.73     99.41 o 
   6   6   9      471.89      449.17    118.48 o 
 -16   0  10      243.40      200.15     87.63 o 
 -14   0  10      965.80      962.55    106.69 o 
 -12   0  10     4048.06     4088.07    124.94 o 
 -10   0  10      730.65      793.62    124.45 o 
  -8   0  10     1309.81     1246.40    104.74 o 
  -6   0  10       12.48      -10.37     39.15 o 
  -4   0  10       99.45      107.98     42.65 o 
  -2   0  10     1200.35     1424.24     62.82 o 
   0   0  10      999.15     1104.16     55.22 o 
   2   0  10      544.77      595.31     32.13 o 
   4   0  10     9960.05    10162.92    147.66 o 
   6   0  10    15286.74    14560.15    200.86 o 
   8   0  10    12573.10    12326.85    245.09 o 
  10   0  10     8559.51     8548.44    255.63 o 
  12   0  10     3641.28     3735.83    155.40 o 
  14   0  10     7249.97     7491.67    232.99 o 
  16   0  10      534.32      622.55     91.28 o 
 -17   1  10      407.69      427.33     76.13 o 
 -15   1  10      239.95      233.03     65.85 o 
 -13   1  10      188.22      184.57     34.10 o 
 -11   1  10     2021.32     1921.90     92.70 o 
  -9   1  10      813.08      903.42     56.43 o 
  -7   1  10      422.88      399.14     38.73 o 
  -5   1  10     2562.82     2392.44     68.02 o 
  -3   1  10    15275.40    14892.21    141.39 o 
  -1   1  10     3065.55     3219.88     63.39 o 
   1   1  10    19748.78    20518.12    158.52 o 
   3   1  10      390.47      461.16     25.26 o 
   5   1  10     1065.34     1134.79     34.54 o 
   7   1  10      366.11      324.76     34.56 o 
   9   1  10      899.12     1051.34     72.13 o 
  11   1  10      129.19      167.39     49.20 o 
  13   1  10      583.29      570.04     91.61 o 
  15   1  10      177.37      156.83     65.45 o 
 -16   2  10       79.51      -14.22     46.12 o 
 -14   2  10      575.83      564.47     70.81 o 
 -12   2  10      109.92       97.03     31.66 o 
 -10   2  10       30.31       22.61     34.81 o 
  -8   2  10      669.60      571.73     55.29 o 
  -6   2  10      805.90     1002.87     59.81 o 
  -4   2  10      682.32      632.23     36.07 o 
  -2   2  10     1645.18     1840.93     61.66 o 
   0   2  10      530.15      552.52     39.58 o 
   2   2  10     1853.22     1792.78     52.59 o 
   4   2  10       68.45       92.92     21.91 o 
   6   2  10       92.28       84.85     34.55 o 
   8   2  10       23.27       36.63     29.94 o 
  10   2  10        3.46       15.07     49.29 o 
  12   2  10      324.76      293.79     73.91 o 
  14   2  10       68.27       15.96     55.36 o 
 -15   3  10      694.89      731.82    236.32 o 
 -13   3  10      876.75      821.81     87.15 o 
 -11   3  10     2081.60     2100.60     83.58 o 
  -9   3  10     2049.37     1896.88     89.26 o 
  -7   3  10     1186.27     1141.98     97.64 o 
  -5   3  10      972.39     1178.00    164.43 o 
  -3   3  10     1161.08     1328.86     60.17 o 
  -1   3  10     2464.94     2727.51     82.10 o 
   1   3  10      583.79      491.74     44.55 o 
   3   3  10     1049.56     1058.34     53.59 o 
   5   3  10     1388.44     1439.59     62.01 o 
   7   3  10     2807.06     2633.38     98.64 o 
   9   3  10     1021.46      923.20     98.35 o 
  11   3  10     1398.33     1341.25    170.27 o 
  13   3  10      719.62      939.57    153.94 o 
 -14   4  10      356.63      315.53     74.40 o 
 -12   4  10      211.33      162.88     44.81 o 
 -10   4  10     1050.17      982.72     68.27 o 
  -8   4  10      109.26       29.63     63.32 o 
  -6   4  10      115.71       90.07     51.35 o 
  -4   4  10     2339.42     2475.70    143.18 o 
  -2   4  10     1810.53     1964.36    108.33 o 
   0   4  10     1260.13     1673.29     77.07 o 
   2   4  10     1173.62     1339.06     73.13 o 
   4   4  10     2390.74     2695.36     87.62 o 
   6   4  10     3866.20     3971.59    129.34 o 
   8   4  10      665.52      601.41     64.85 o 
  10   4  10      854.48      775.26    107.34 o 
  12   4  10     1838.13     1713.75    147.31 o 
 -11   5  10       61.24       75.17     42.41 o 
  -9   5  10      309.55      222.05     44.78 o 
  -7   5  10      347.08      271.69     53.73 o 
  -5   5  10      184.61      179.00     60.75 o 
  -3   5  10      121.53      154.01     54.63 o 
  -1   5  10     1469.04     1185.70     97.42 o 
   1   5  10        6.47       59.29     48.39 o 
   3   5  10      537.27      566.92     58.16 o 
   5   5  10       32.54      136.07     41.75 o 
   7   5  10      566.92      584.33     71.23 o 
   9   5  10        2.93       36.69     42.33 o 
  -6   6  10        2.16        1.62     35.90 o 
  -4   6  10      422.51      629.32     69.07 o 
  -2   6  10        8.49      -51.69     46.70 o 
   0   6  10       49.31       57.34     90.03 o 
   2   6  10      108.09       29.22     50.37 o 
   4   6  10      216.44      241.18     61.72 o 
 -17   1  11      167.34      330.75     70.70 o 
 -15   1  11       22.06       38.02     42.65 o 
 -13   1  11     1457.37     1460.29     66.94 o 
 -11   1  11     2249.06     2298.96     88.56 o 
  -9   1  11     1084.49     1182.79     64.94 o 
  -7   1  11     3592.60     3300.18    165.06 o 
  -5   1  11     1290.62     1194.00     51.82 o 
  -3   1  11    12885.75    12328.34    127.81 o 
  -1   1  11     4039.50     3878.93     71.72 o 
   1   1  11    11830.44    12238.27    117.12 o 
   3   1  11     1071.55     1144.47     43.99 o 
   5   1  11     1937.46     1980.21     44.35 o 
   7   1  11      442.31      549.06     53.27 o 
   9   1  11     1377.12     1484.94     82.27 o 
  11   1  11        5.73       21.21     41.40 o 
  13   1  11      658.93      585.51     68.73 o 
  15   1  11      539.93      443.44     85.14 o 
 -16   2  11       51.49       71.27     49.26 o 
 -14   2  11      250.52      220.80     48.77 o 
 -12   2  11       81.93       88.14     32.08 o 
 -10   2  11      676.17      815.66     63.99 o 
  -8   2  11      701.03      790.37     58.46 o 
  -6   2  11     4001.20     4322.17    106.11 o 
  -4   2  11     5114.90     5091.79     88.16 o 
  -2   2  11    10473.88     9999.52    145.45 o 
   0   2  11    12105.49    11989.18    159.65 o 
   2   2  11    10671.40    10136.16    115.39 o 
   4   2  11    11249.28    11612.55    125.65 o 
   6   2  11     5726.28     5492.80    105.47 o 
   8   2  11     1590.05     1689.63     85.61 o 
  10   2  11      633.65      536.89     62.42 o 
  12   2  11     2231.84     2129.03    180.97 o 
  14   2  11      660.30      678.18     99.40 o 
 -15   3  11      260.17      321.65     61.26 o 
 -13   3  11      213.06      225.22     42.81 o 
 -11   3  11      356.02      476.55     80.51 o 
  -9   3  11     1146.36     1393.69     81.26 o 
  -7   3  11      164.34      280.62     97.12 o 
  -5   3  11      584.55      777.22     62.74 o 
  -3   3  11      134.40      160.78     35.41 o 
  -1   3  11     2050.93     2148.98     77.10 o 
   1   3  11        4.78       40.33     29.23 o 
   3   3  11       71.92       51.74     30.59 o 
   5   3  11     1080.02     1142.05     49.39 o 
   7   3  11      727.95      664.20     61.91 o 
   9   3  11      182.60      140.23     62.39 o 
  11   3  11     1214.14     1142.39    115.09 o 
  13   3  11       76.14       97.89     68.21 o 
 -12   4  11        6.56       25.10     35.98 o 
 -10   4  11      452.51      475.66     53.43 o 
  -8   4  11      241.36      233.57     53.28 o 
  -6   4  11      353.39      288.19     61.93 o 
  -4   4  11      283.35      189.65     57.91 o 
  -2   4  11      188.25      261.75     61.96 o 
   0   4  11       49.62        6.73     44.88 o 
   2   4  11      249.79      227.01     45.36 o 
   4   4  11     1297.66     1506.22     87.47 o 
   6   4  11      144.67      178.51     48.46 o 
   8   4  11       51.59       56.85     41.19 o 
  10   4  11      232.78      280.82     79.13 o 
  12   4  11      203.07       89.89     75.08 o 
 -11   5  11      361.11      424.57     59.63 o 
  -9   5  11      861.89      878.96     77.56 o 
  -7   5  11      196.54      165.94     46.93 o 
  -5   5  11     1390.06     1400.43    109.64 o 
  -3   5  11     3545.99     3795.24    154.40 o 
  -1   5  11     1440.09     1474.52    115.70 o 
   1   5  11     1935.79     1794.94    159.25 o 
   3   5  11     1117.69     1182.10     76.02 o 
   5   5  11      838.00      771.29     65.65 o 
   7   5  11      918.50     1032.83     86.59 o 
   9   5  11       10.15      -30.83     85.62 o 
  -6   6  11      329.14      393.97     62.05 o 
  -4   6  11      435.11      594.41     66.18 o 
  -2   6  11      333.16      433.08    133.71 o 
   0   6  11       78.04      162.07     60.98 o 
   2   6  11      340.28      199.03     62.88 o 
   4   6  11      882.66     1063.87    101.31 o 
 -16   0  12      154.81      196.52     81.15 o 
 -14   0  12      707.61      805.55     61.11 o 
 -12   0  12     4968.12     5013.33    156.05 o 
 -10   0  12     1816.03     1787.98     93.90 o 
  -8   0  12     1670.36     1572.59     79.82 o 
  -6   0  12     1877.06     1749.44     90.29 o 
  -4   0  12     2676.30     2924.46     94.05 o 
  -2   0  12     5323.11     5099.30    119.10 o 
   0   0  12     1144.27     1396.28     73.57 o 
   2   0  12     7610.73     7560.52    144.47 o 
   4   0  12     5181.20     5198.41    107.26 o 
   6   0  12      464.75      575.97     34.34 o 
   8   0  12    12532.72    12229.28    477.43 o 
  10   0  12     3422.69     3685.64    149.37 o 
  12   0  12     2507.10     2556.51    138.22 o 
  14   0  12     1208.76      956.29    102.61 o 
  16   0  12     2619.23     2308.41    153.14 o 
 -17   1  12      163.31      137.55     58.94 o 
 -15   1  12       27.54        2.34     84.13 o 
 -13   1  12      914.83      908.04     56.05 o 
 -11   1  12      640.77      666.58     57.92 o 
  -9   1  12      512.32      525.22     52.57 o 
  -7   1  12     1201.52     1309.04     64.31 o 
  -5   1  12    10344.53    10115.28    132.60 o 
  -3   1  12     4938.04     4994.67     99.09 o 
  -1   1  12      259.68      335.93     29.60 o 
   1   1  12     2109.82     2025.81     49.02 o 
   3   1  12     4684.21     5068.23     78.55 o 
   5   1  12     2000.46     2054.68     47.52 o 
   7   1  12      181.22      339.91     48.56 o 
   9   1  12     1053.07     1019.90     90.58 o 
  11   1  12        4.68       40.62     44.02 o 
  13   1  12     1506.00     1579.56     98.47 o 
  15   1  12       26.55       76.74     42.56 o 
 -16   2  12       19.99       73.10     54.72 o 
 -14   2  12       24.12       13.07     35.43 o 
 -12   2  12       84.60       20.59     84.95 o 
 -10   2  12       45.13      108.56     40.82 o 
  -8   2  12      196.80      218.81     54.48 o 
  -6   2  12       83.94      195.40     39.69 o 
  -4   2  12       70.09       45.68     24.20 o 
  -2   2  12     9100.74     9502.48    144.51 o 
   0   2  12     2690.95     2618.73     68.69 o 
   2   2  12      575.30      676.70     54.63 o 
   4   2  12      248.57      196.41     32.20 o 
   6   2  12      223.70      233.31     36.27 o 
   8   2  12        3.11       33.08     40.51 o 
  10   2  12       45.93       27.98     42.49 o 
  12   2  12       28.10        7.30     67.86 o 
  14   2  12       24.48       -2.84     55.97 o 
 -15   3  12     1209.22     1125.68     89.01 o 
 -13   3  12      504.64      557.47     61.46 o 
 -11   3  12     3246.69     3077.46    176.58 o 
  -9   3  12     1257.44     1454.07    111.68 o 
  -7   3  12     1864.14     1884.69     88.38 o 
  -5   3  12     1827.51     1783.89     98.75 o 
  -3   3  12      839.93      923.81     57.44 o 
  -1   3  12      169.85      189.16     39.28 o 
   1   3  12       64.26       28.05     31.00 o 
   3   3  12      615.39      729.80     50.13 o 
   5   3  12     5586.46     5558.17     97.22 o 
   7   3  12      204.22      185.67     47.21 o 
   9   3  12       82.30       65.59     56.37 o 
  11   3  12     1374.18     1374.84    124.22 o 
  13   3  12      733.74      921.23    153.55 o 
 -12   4  12      176.99      218.61     73.08 o 
 -10   4  12      430.19      340.24     49.19 o 
  -8   4  12      599.82      548.21    124.81 o 
  -6   4  12      615.59      468.97     71.07 o 
  -4   4  12      509.67      614.59     75.30 o 
  -2   4  12     2168.39     2197.26    114.68 o 
   0   4  12      356.98      480.26     53.59 o 
   2   4  12     1604.64     1766.07     83.24 o 
   4   4  12      582.81      700.21     54.50 o 
   6   4  12     3185.20     3324.96    120.75 o 
   8   4  12      447.32      684.94     69.39 o 
  10   4  12     1788.36     1778.80    141.39 o 
  12   4  12     1512.97     1464.57    142.87 o 
  -9   5  12       43.79       21.06     38.07 o 
  -7   5  12      105.08       68.41     61.12 o 
  -5   5  12      253.72      212.51     67.08 o 
  -3   5  12      781.07      887.23    102.67 o 
  -1   5  12      453.28      312.72     64.95 o 
   1   5  12       43.83      107.28     53.26 o 
   3   5  12     1447.08     1585.05     87.24 o 
   5   5  12       63.07       47.60     87.50 o 
   7   5  12      108.07      173.41     51.79 o 
   9   5  12        2.07       36.89    111.94 o 
  -4   6  12      149.52       77.37     39.28 o 
  -2   6  12       45.43      118.12     58.11 o 
   0   6  12      117.98      191.41     64.37 o 
   2   6  12       19.50      116.92     56.70 o 
   4   6  12       88.47      233.85    100.59 o 
 -17   1  13      111.71      172.97     45.77 o 
 -15   1  13      287.73      399.66     53.28 o 
 -13   1  13      518.80      666.10    160.36 o 
 -11   1  13      672.84      646.68     65.86 o 
  -9   1  13      148.68      189.58     39.00 o 
  -7   1  13     3126.06     3073.44     87.45 o 
  -5   1  13      996.55     1001.92     42.67 o 
  -3   1  13    18617.55    17478.19    228.30 o 
  -1   1  13       27.53       -2.54     19.87 o 
   1   1  13      218.37      163.14     39.45 o 
   3   1  13     9424.49     9468.35    136.48 o 
   5   1  13     5749.51     5927.77     81.93 o 
   7   1  13     1249.03     1229.41     74.92 o 
   9   1  13     1155.38     1245.07    125.28 o 
  11   1  13     1643.47     1773.55     96.67 o 
  13   1  13      887.95      994.99     87.46 o 
  15   1  13        7.04       81.65     46.85 o 
 -16   2  13       33.55       68.96     52.91 o 
 -14   2  13      138.84      130.69     38.62 o 
 -12   2  13      175.65      103.53     58.86 o 
 -10   2  13      607.33      560.27     72.23 o 
  -8   2  13       16.71       21.49     32.88 o 
  -6   2  13     1553.61     1630.10     75.22 o 
  -4   2  13     8946.86     9067.34    145.89 o 
  -2   2  13     6080.94     6383.20    121.01 o 
   0   2  13     5452.45     5138.00    123.34 o 
   2   2  13     4875.83     4789.33    101.44 o 
   4   2  13    15565.54    14884.03    151.23 o 
   6   2  13     3675.36     3575.65     90.34 o 
   8   2  13     1093.75     1077.80     76.79 o 
  10   2  13     1894.36     2006.88    102.06 o 
  12   2  13     1217.37     1216.00    208.97 o 
  14   2  13      670.97      392.74     87.95 o 
 -15   3  13      180.26      190.41     54.50 o 
 -13   3  13      571.18      561.15     67.61 o 
 -11   3  13      431.15      469.74     81.51 o 
  -9   3  13      877.27     1052.66     76.61 o 
  -7   3  13      168.47      262.02     51.42 o 
  -5   3  13     2867.84     3306.94    151.34 o 
  -3   3  13      211.42      283.21     42.21 o 
  -1   3  13       67.95       94.61     34.99 o 
   1   3  13       81.62       58.74     50.59 o 
   3   3  13      534.65      484.41     40.03 o 
   5   3  13      710.44      703.56     44.41 o 
   7   3  13      191.40      185.85     39.50 o 
   9   3  13        8.74       27.61     58.59 o 
  11   3  13      755.43      554.37     95.65 o 
  13   3  13      138.04       51.00     69.76 o 
 -12   4  13        1.49       21.62     34.85 o 
 -10   4  13      137.36      247.79     63.23 o 
  -8   4  13        0.54      -33.73     42.75 o 
  -6   4  13      384.18      382.45     68.37 o 
  -4   4  13      174.30       63.71     52.24 o 
  -2   4  13       70.48      -31.01     41.78 o 
   0   4  13     1675.66     1593.47     86.60 o 
   2   4  13        1.36      -25.88     48.71 o 
   4   4  13       42.84       94.97     35.05 o 
   6   4  13      921.30      974.08     79.65 o 
   8   4  13      383.79      372.61     81.64 o 
  10   4  13       23.55        8.38     60.65 o 
  -9   5  13       25.85       64.40     39.62 o 
  -7   5  13      642.94      901.34     98.07 o 
  -5   5  13     1510.95     1726.33    124.15 o 
  -3   5  13     1430.95     1461.45    286.74 o 
  -1   5  13     1427.08     1651.19    112.91 o 
   1   5  13     1733.01     1754.09    114.19 o 
   3   5  13     2327.04     2359.10    101.44 o 
   5   5  13      729.74      681.23     83.18 o 
   7   5  13      845.98      891.19     84.22 o 
   9   5  13       95.02       18.86     69.93 o 
  -4   6  13      339.84      564.35     90.44 o 
  -2   6  13      213.34      224.25     86.14 o 
   0   6  13      121.61      173.01     60.98 o 
   2   6  13      365.64      561.14    116.15 o 
 -16   0  14       50.81       62.09     65.46 o 
 -14   0  14     1926.92     1917.23    110.62 o 
 -12   0  14     3129.61     3180.81    145.38 o 
 -10   0  14     1200.89     1090.27     78.53 o 
  -8   0  14     2540.94     2430.49     94.70 o 
  -6   0  14     2154.98     2105.32    112.52 o 
  -4   0  14     9132.59     9061.79    299.32 o 
  -2   0  14     9068.42     9037.03    474.13 o 
   0   0  14     1483.56     1476.27    137.34 o 
   2   0  14     2111.81     2177.92     61.59 o 
   4   0  14     4094.58     4049.23     86.65 o 
   6   0  14      217.12      165.67     46.88 o 
   8   0  14     1474.08     1450.12    153.74 o 
  10   0  14      319.23      353.16     67.55 o 
  12   0  14    13902.40    13534.45    313.57 o 
  14   0  14     3112.09     3307.73    165.90 o 
 -15   1  14       63.37       82.08     47.82 o 
 -13   1  14      827.83      783.70     63.80 o 
 -11   1  14      781.27      887.22     63.98 o 
  -9   1  14      879.57      827.29     58.27 o 
  -7   1  14      377.81      264.92     38.06 o 
  -5   1  14     6117.18     5835.91     93.58 o 
  -3   1  14       53.24       48.46     25.72 o 
  -1   1  14     6201.85     6002.73    114.18 o 
   1   1  14     2929.62     3022.04     66.96 o 
   3   1  14     3404.54     3163.34     62.74 o 
   5   1  14     3638.82     3654.39     66.35 o 
   7   1  14     1524.52     1612.32     83.26 o 
   9   1  14      678.88      726.61     70.42 o 
  11   1  14      362.24      327.79     73.68 o 
  13   1  14       60.85       54.95     45.31 o 
  15   1  14      133.10      165.00     54.04 o 
 -16   2  14       52.11        0.52     61.96 o 
 -14   2  14       13.85       53.31     36.15 o 
 -12   2  14       74.43       55.78     44.07 o 
 -10   2  14        0.17        2.18     35.45 o 
  -8   2  14      335.73      391.90     50.52 o 
  -6   2  14        0.34       16.50     24.86 o 
  -4   2  14       41.29       43.79     29.02 o 
  -2   2  14      413.26      572.72     73.76 o 
   0   2  14       85.39       64.58     25.96 o 
   2   2  14      236.26      329.29     31.91 o 
   4   2  14      564.73      641.83     39.42 o 
   6   2  14       35.58       41.22     31.91 o 
   8   2  14       21.64       22.25     40.90 o 
  10   2  14       49.07      -24.03     38.30 o 
  12   2  14        0.26      -22.70     57.03 o 
  14   2  14       43.90       16.93     59.35 o 
 -15   3  14      710.88      852.53    123.08 o 
 -13   3  14      318.17      254.83     69.82 o 
 -11   3  14     1995.10     1870.44    152.62 o 
  -9   3  14     1146.95     1135.47     77.12 o 
  -7   3  14     2052.59     2054.50     92.67 o 
  -5   3  14     1940.53     1971.80    106.46 o 
  -3   3  14     4779.42     5042.21    122.11 o 
  -1   3  14      556.93      574.10     52.43 o 
   1   3  14     3459.53     3649.86    103.27 o 
   3   3  14        8.93      -21.25     25.67 o 
   5   3  14     1067.40     1226.91     66.47 o 
   7   3  14       19.53       59.66     40.32 o 
   9   3  14      872.03      833.28    100.29 o 
  11   3  14     1620.55     1562.99    134.13 o 
  13   3  14      193.24      167.51     88.21 o 
 -12   4  14      805.62      981.21    139.46 o 
 -10   4  14      555.76      456.99     68.10 o 
  -8   4  14       24.68       32.74     45.45 o 
  -6   4  14      791.96      715.33     82.36 o 
  -4   4  14     1565.69     1537.41    105.99 o 
  -2   4  14      867.57     1058.33    134.75 o 
   0   4  14       68.23      149.35     43.89 o 
   2   4  14     1519.56     1473.44     77.71 o 
   4   4  14     2402.04     2631.45     89.58 o 
   6   4  14     2337.31     2435.21    109.14 o 
   8   4  14      267.07      367.45    136.31 o 
  10   4  14     1389.56     1367.49    135.36 o 
  -9   5  14       69.65       19.13     32.79 o 
  -7   5  14      130.96       65.57     59.89 o 
  -5   5  14       71.57      186.86     78.75 o 
  -3   5  14      822.40      681.33    110.32 o 
  -1   5  14      155.46      133.16     56.05 o 
   1   5  14      113.85      212.34     62.09 o 
   3   5  14      486.59      548.55    140.33 o 
   5   5  14      291.66      262.52    110.12 o 
   7   5  14       82.20      136.43     53.76 o 
  -2   6  14       23.99       -7.69     62.94 o 
   0   6  14       68.24      179.64     60.85 o 
   2   6  14       89.85      175.63     59.81 o 
 -15   1  15      241.57      265.95     70.60 o 
 -13   1  15      439.38      345.92     61.04 o 
 -11   1  15      825.07      966.42     82.81 o 
  -9   1  15      270.54      369.18     53.35 o 
  -7   1  15     2315.82     2366.99     92.17 o 
  -5   1  15      461.94      500.71     35.20 o 
  -3   1  15     5436.39     5161.91     97.28 o 
  -1   1  15     4318.84     4304.70     88.46 o 
   1   1  15     3266.19     3309.37     65.87 o 
   3   1  15    11303.96    11246.16    124.57 o 
   5   1  15     2918.15     2823.12     70.83 o 
   7   1  15     2913.03     2926.39    107.08 o 
   9   1  15      311.06      334.52     58.75 o 
  11   1  15        8.91       15.14     43.31 o 
  13   1  15      818.80      825.51     81.70 o 
  15   1  15      122.73      109.25     49.22 o 
 -16   2  15      151.03       97.61     70.26 o 
 -14   2  15      291.07      338.44     52.67 o 
 -12   2  15      171.31      220.52     56.96 o 
 -10   2  15      147.23       93.92     76.55 o 
  -8   2  15       63.44       69.17     39.58 o 
  -6   2  15      316.97      489.01     40.70 o 
  -4   2  15     3392.08     3374.64     96.50 o 
  -2   2  15     1001.21     1009.67     58.84 o 
   0   2  15     5006.16     5112.37     99.87 o 
   2   2  15     4082.45     4109.43     81.52 o 
   4   2  15     7345.32     7377.64    107.40 o 
   6   2  15     5681.82     5463.61    114.35 o 
   8   2  15     1247.91     1326.49     85.35 o 
  10   2  15     2691.14     2857.10    120.26 o 
  12   2  15     1563.53     1584.81    130.86 o 
  14   2  15      386.30      256.97     80.86 o 
 -13   3  15      189.34      167.07     64.43 o 
 -11   3  15      704.58      700.29     95.47 o 
  -9   3  15      947.05     1059.45     90.09 o 
  -7   3  15      127.09      134.48     44.86 o 
  -5   3  15     1137.38     1454.55     96.96 o 
  -3   3  15     1582.58     1816.88    110.81 o 
  -1   3  15      527.44      604.77     55.70 o 
   1   3  15      191.46      142.80     49.61 o 
   3   3  15      678.73      704.36     52.20 o 
   5   3  15      466.48      608.58     59.72 o 
   7   3  15       10.24      -25.42     35.53 o 
   9   3  15      297.56      132.10     68.85 o 
  11   3  15      514.72      455.22     93.20 o 
  13   3  15      241.71      144.03     79.52 o 
 -12   4  15      132.62      160.77     49.94 o 
 -10   4  15        0.60       53.08     51.84 o 
  -8   4  15       18.40      110.17     53.41 o 
  -6   4  15       59.32       30.68     63.26 o 
  -4   4  15      227.35      128.33     91.91 o 
  -2   4  15       86.51      179.36     55.43 o 
   0   4  15       69.68       72.78     38.30 o 
   2   4  15      185.16      141.28     63.74 o 
   4   4  15      508.22      450.80     88.43 o 
   6   4  15       24.48       26.51     42.89 o 
   8   4  15       36.82      -10.79     86.59 o 
  10   4  15      174.55      172.87     78.05 o 
  -9   5  15       63.50        6.05     52.95 o 
  -7   5  15      270.20      415.00     81.57 o 
  -5   5  15     1333.77     1653.76    122.49 o 
  -3   5  15      496.07      547.71     84.55 o 
  -1   5  15     1296.00     1574.77    163.21 o 
   1   5  15     1417.12     1549.03    109.44 o 
   3   5  15     1385.42     1407.72    164.44 o 
   5   5  15     1562.26     1495.83    113.92 o 
   7   5  15      562.47      576.77     75.78 o 
 -14   0  16     1061.28     1336.76    140.26 o 
 -12   0  16     1193.93     1340.00    133.52 o 
 -10   0  16     1163.57     1026.29    118.74 o 
  -8   0  16     5151.31     4959.82    213.76 o 
  -6   0  16    11741.39    11320.31    311.76 o 
  -4   0  16      458.58      607.94     84.00 o 
  -2   0  16       12.30       96.16     40.38 o 
   0   0  16     1159.77     1265.53     74.22 o 
   2   0  16      398.87      453.11     36.19 o 
   4   0  16      262.61      316.81     55.30 o 
   6   0  16      268.74      278.09     56.47 o 
   8   0  16     9995.22    10143.17    241.78 o 
  10   0  16     2010.33     2048.61    124.43 o 
  12   0  16     2001.63     2140.10    136.78 o 
  14   0  16     1241.92     1263.76    120.03 o 
 -15   1  16      298.27      377.95     88.87 o 
 -13   1  16      745.35      711.09     76.76 o 
 -11   1  16      220.90      137.32     62.29 o 
  -9   1  16      400.62      344.26     63.78 o 
  -7   1  16      603.09      642.26     67.97 o 
  -5   1  16     2166.21     1954.67     75.94 o 
  -3   1  16      878.62      855.43     55.33 o 
  -1   1  16     5375.16     5021.93     97.62 o 
   1   1  16     3251.11     3234.65     70.81 o 
   3   1  16     1653.74     1681.89     51.97 o 
   5   1  16     3102.25     2756.83     78.53 o 
   7   1  16     4506.04     4265.28    200.23 o 
   9   1  16      729.25      835.07     87.32 o 
  11   1  16     1142.09     1068.64     86.42 o 
  13   1  16      149.73      222.54     47.94 o 
 -14   2  16        0.96       -4.72     43.30 o 
 -12   2  16      158.25      122.07     49.08 o 
 -10   2  16       11.46       10.78     67.99 o 
  -8   2  16       94.60       50.90     47.25 o 
  -6   2  16      876.58      878.08     58.44 o 
  -4   2  16     1237.47     1258.60     97.41 o 
  -2   2  16      705.13      660.55     53.52 o 
   0   2  16      149.43      250.74     35.51 o 
   2   2  16      430.43      513.65     38.39 o 
   4   2  16      713.59      721.61     43.16 o 
   6   2  16        0.79        7.21     32.97 o 
   8   2  16      546.50      599.38     76.10 o 
  10   2  16       40.86       77.10     46.23 o 
  12   2  16        4.59       37.88     59.78 o 
  14   2  16        2.00       -4.73     62.36 o 
 -13   3  16      412.53      292.49     64.76 o 
 -11   3  16     1567.11     1567.99    112.46 o 
  -9   3  16      946.59      783.59     84.11 o 
  -7   3  16     2894.95     2857.38    131.26 o 
  -5   3  16     4244.04     4090.24    275.01 o 
  -3   3  16     6397.25     6647.48    142.58 o 
  -1   3  16       62.01       56.60     36.01 o 
   1   3  16      384.09      456.99     52.41 o 
   3   3  16      903.45     1036.32     53.78 o 
   5   3  16     1782.68     1863.39     78.82 o 
   7   3  16       42.46       18.12     46.97 o 
   9   3  16      468.81      424.47    105.84 o 
  11   3  16      597.26      701.54    130.08 o 
 -12   4  16      277.66      350.42     75.44 o 
 -10   4  16      461.83      591.72    157.76 o 
  -8   4  16      290.58      227.69     65.86 o 
  -6   4  16      658.41      705.68    116.80 o 
  -4   4  16      651.77      707.52     82.32 o 
  -2   4  16      386.76      312.31     64.53 o 
   0   4  16     1205.22     1233.39    124.83 o 
   2   4  16     1099.30     1191.80     93.37 o 
   4   4  16     1194.79     1203.22     85.30 o 
   6   4  16      228.52      180.90     72.80 o 
   8   4  16      148.35      111.17     69.44 o 
  10   4  16     1579.07     1430.60    158.28 o 
  -9   5  16       30.37      112.26     59.31 o 
  -7   5  16       18.38       -0.10     54.51 o 
  -5   5  16       57.86       39.41     54.59 o 
  -3   5  16      511.10      582.29     87.26 o 
  -1   5  16        6.55       64.47     55.97 o 
   1   5  16      532.94      390.17     71.44 o 
   3   5  16      250.95      139.11     77.84 o 
   5   5  16      213.80      194.59     62.65 o 
   7   5  16       84.65       70.10     51.76 o 
 -15   1  17      416.87      483.39     56.62 o 
 -13   1  17      432.17      462.25     67.45 o 
 -11   1  17      307.89      426.78     90.48 o 
  -9   1  17      412.05      408.51    130.47 o 
  -7   1  17     1036.77     1086.10    139.16 o 
  -5   1  17     4766.12     4681.74    115.27 o 
  -3   1  17     2067.04     2033.06     68.65 o 
  -1   1  17      821.83      851.36     49.18 o 
   1   1  17     2775.81     2607.61     74.15 o 
   3   1  17     5422.69     5358.55    118.08 o 
   5   1  17       10.85       12.09     28.00 o 
   7   1  17      194.39      154.37     71.14 o 
   9   1  17     2543.18     2718.95    117.19 o 
  11   1  17     1896.83     2058.01    111.15 o 
  13   1  17      253.43      336.54     53.53 o 
 -14   2  17      192.01      171.65     58.48 o 
 -12   2  17      555.42      581.89     95.02 o 
 -10   2  17        8.83       10.18     40.37 o 
  -8   2  17      117.83      141.05     55.69 o 
  -6   2  17      275.82      290.41     43.59 o 
  -4   2  17     1510.51     1675.59     76.28 o 
  -2   2  17      487.17      638.23     60.54 o 
   0   2  17      789.26      890.75     52.06 o 
   2   2  17     6655.84     6847.69    108.62 o 
   4   2  17     4870.94     4824.60     91.73 o 
   6   2  17     3253.31     3195.35    116.66 o 
   8   2  17     2799.48     2812.01    115.00 o 
  10   2  17     2013.38     2210.76    114.12 o 
  12   2  17     2082.31     2456.49    161.45 o 
 -13   3  17      131.09      120.06     57.62 o 
 -11   3  17      364.50      360.14     82.45 o 
  -9   3  17      131.39       24.42     49.61 o 
  -7   3  17     1088.11     1167.56     94.94 o 
  -5   3  17     1962.88     2185.72    177.59 o 
  -3   3  17        7.80       -7.03     42.39 o 
  -1   3  17      742.92      856.52     63.88 o 
   1   3  17     1718.39     1713.59     82.57 o 
   3   3  17      428.61      595.07     45.83 o 
   5   3  17      404.42      401.71     48.93 o 
   7   3  17        3.33       35.44     42.28 o 
   9   3  17      775.89      721.97    164.50 o 
  11   3  17       44.08       14.60     61.93 o 
 -12   4  17       72.23      101.21     66.50 o 
 -10   4  17       32.33       -4.37     71.36 o 
  -8   4  17       78.00       55.31     55.69 o 
  -6   4  17      112.38      102.34     57.89 o 
  -4   4  17        0.66      -32.29     68.19 o 
  -2   4  17      132.39      182.41     54.76 o 
   0   4  17      742.83      546.51     71.88 o 
   2   4  17      214.63      276.05     55.99 o 
   4   4  17      222.23      137.70     53.30 o 
   6   4  17      253.30      129.07     49.64 o 
   8   4  17       60.95      -58.38    108.50 o 
  10   4  17       55.22       53.01     69.13 o 
  -7   5  17      235.22      243.72     70.28 o 
  -5   5  17      470.41      393.24     77.81 o 
  -3   5  17      286.43      255.90     71.10 o 
  -1   5  17      772.51      792.26     90.75 o 
   1   5  17     1195.92     1395.57    109.61 o 
   3   5  17     1127.72      970.03    139.22 o 
   5   5  17     2094.39     2005.66    177.40 o 
 -16   0  18       86.17      120.30     80.89 o 
 -14   0  18     1010.63     1432.56    153.74 o 
 -12   0  18      604.13      474.71     99.17 o 
 -10   0  18     1465.66     1562.83    145.96 o 
  -8   0  18     2178.85     1976.88    149.98 o 
  -6   0  18     2172.56     1853.86    140.26 o 
  -4   0  18     8079.89     7989.11    186.74 o 
  -2   0  18     4544.47     4809.28    143.62 o 
   0   0  18     1911.95     1851.19     93.32 o 
   2   0  18     1826.06     1796.87     70.11 o 
   4   0  18     4119.37     3821.70    118.67 o 
   6   0  18     2551.55     2343.73    114.00 o 
   8   0  18     1747.77     2049.60    128.01 o 
  10   0  18      660.05      588.30    105.00 o 
  12   0  18     1121.33     1118.08    108.93 o 
  14   0  18      654.53      537.17     92.28 o 
 -15   1  18      298.94      291.14     62.69 o 
 -13   1  18      216.93      330.68     62.54 o 
 -11   1  18      211.17      251.88     54.82 o 
  -9   1  18       53.89       27.72     43.27 o 
  -7   1  18     2450.15     2140.81    137.93 o 
  -5   1  18     1092.42     1010.77     63.60 o 
  -3   1  18     1721.90     1720.11     68.76 o 
  -1   1  18      627.85      619.42     45.46 o 
   1   1  18     1407.94     1258.41     58.08 o 
   3   1  18     7691.48     7239.76    156.59 o 
   5   1  18       21.14       49.04     47.28 o 
   7   1  18      531.09      630.57     67.50 o 
   9   1  18      715.92      653.71     70.94 o 
  11   1  18     2158.18     2347.15    127.23 o 
  13   1  18      191.47      171.93     44.46 o 
 -14   2  18        1.05       27.99     49.89 o 
 -12   2  18       59.08        5.40     48.09 o 
 -10   2  18       37.84       28.86     66.70 o 
  -8   2  18      270.87      249.92     63.34 o 
  -6   2  18      814.94      934.22     63.15 o 
  -4   2  18     2245.17     2326.09     88.13 o 
  -2   2  18        2.28        7.60     32.39 o 
   0   2  18      244.07      411.37     61.65 o 
   2   2  18      205.42      234.05     38.15 o 
   4   2  18      513.48      600.54     56.81 o 
   6   2  18      293.84      309.47     56.64 o 
   8   2  18      375.18      478.18     64.54 o 
  10   2  18       65.01       79.70     50.88 o 
  12   2  18       51.36      119.83     67.49 o 
 -13   3  18      394.08      328.36     70.85 o 
 -11   3  18      688.59      582.33     82.47 o 
  -9   3  18      642.72      703.24     85.42 o 
  -7   3  18     2344.97     2135.42    124.22 o 
  -5   3  18     3291.90     3294.00    138.67 o 
  -3   3  18      439.04      384.34    171.76 o 
  -1   3  18     2186.26     2045.76     86.86 o 
   1   3  18     3035.84     2824.65     98.68 o 
   3   3  18     2321.01     2314.39     74.01 o 
   5   3  18      219.13      262.59     45.01 o 
   7   3  18      121.35      138.83     52.35 o 
   9   3  18      473.55      495.29    162.62 o 
  11   3  18      246.50      282.71     85.28 o 
 -10   4  18      233.89      365.17    173.12 o 
  -8   4  18      172.95      214.45     67.26 o 
  -6   4  18     1092.78      999.68     98.72 o 
  -4   4  18     1704.58     1599.28    112.06 o 
  -2   4  18       35.74       47.93     52.16 o 
   0   4  18      576.56      589.01     75.11 o 
   2   4  18      269.45      203.78     46.96 o 
   4   4  18      884.81      809.95     87.91 o 
   6   4  18      283.33      369.97     61.99 o 
   8   4  18      580.09      398.14    201.38 o 
  -7   5  18       15.45      136.11     60.75 o 
  -5   5  18      144.49      162.05     62.73 o 
  -3   5  18      196.41       96.32     59.86 o 
  -1   5  18       18.18       99.96     67.86 o 
   1   5  18      369.48      437.12     80.70 o 
   3   5  18      470.68      315.52    105.91 o 
   5   5  18      292.76      129.19     62.65 o 
 -15   1  19      244.72      211.67     54.07 o 
 -13   1  19      503.33      515.69     72.69 o 
 -11   1  19       66.41       11.97     40.26 o 
  -9   1  19     1614.03     1629.62    103.17 o 
  -7   1  19      197.50      209.32     73.95 o 
  -5   1  19      817.00      845.88     83.01 o 
  -3   1  19     1149.60     1274.97     62.32 o 
  -1   1  19      317.26      358.27     41.41 o 
   1   1  19      898.59      922.88     55.80 o 
   3   1  19     2430.48     2328.08     72.39 o 
   5   1  19     4476.18     4136.90    163.85 o 
   7   1  19     4552.97     4388.20    137.60 o 
   9   1  19      131.14      134.69     57.93 o 
  11   1  19     1460.93     1713.89     89.76 o 
  13   1  19      305.25      351.12     59.26 o 
 -14   2  19      274.08      276.74     67.21 o 
 -12   2  19      841.82      904.53     93.15 o 
 -10   2  19       25.93       85.76     47.27 o 
  -8   2  19       96.31      150.44     56.15 o 
  -6   2  19     1666.27     1876.94     83.53 o 
  -4   2  19       94.94      208.09     98.48 o 
  -2   2  19       19.82       87.08     36.79 o 
   0   2  19      515.36      572.16     48.57 o 
   2   2  19     4338.25     4384.78    101.92 o 
   4   2  19     4522.38     4339.04    125.58 o 
   6   2  19      269.87      480.37    110.71 o 
   8   2  19     2307.08     2265.21    122.10 o 
  10   2  19     2268.98     2459.25    121.67 o 
  12   2  19      858.00     1055.64    118.04 o 
 -13   3  19       46.43       -8.47     76.55 o 
 -11   3  19      467.35      438.62     78.19 o 
  -9   3  19       97.51       40.30     49.15 o 
  -7   3  19      344.90      384.69     70.05 o 
  -5   3  19     1937.25     1933.97    173.06 o 
  -3   3  19     2102.81     2414.46    142.01 o 
  -1   3  19      161.71      250.47     47.13 o 
   1   3  19      806.56     1073.00     69.88 o 
   3   3  19      216.51      229.93     39.60 o 
   5   3  19      576.41      657.96     58.28 o 
   7   3  19       38.19       37.78     52.54 o 
   9   3  19       86.58      -16.52     56.12 o 
  11   3  19      175.79       60.05    114.72 o 
 -10   4  19        4.45        4.26     67.99 o 
  -8   4  19      112.14      137.84     63.78 o 
  -6   4  19      133.85      211.43     62.66 o 
  -4   4  19        7.38      -28.34     44.46 o 
  -2   4  19        9.91      -56.68     37.78 o 
   0   4  19      112.82       68.44     46.93 o 
   2   4  19        4.95       71.90     40.22 o 
   4   4  19      178.30      219.54     61.48 o 
   6   4  19       13.49      -68.26    134.30 o 
   8   4  19        2.57      -52.45     99.49 o 
  -7   5  19      287.36      352.17     98.84 o 
  -5   5  19      309.11      446.11     82.26 o 
  -3   5  19      267.73      360.86     75.10 o 
  -1   5  19      452.11      470.48     81.10 o 
   1   5  19      846.34     1243.48    109.15 o 
   3   5  19      783.06      763.66    135.72 o 
   5   5  19     1029.91      866.01    100.93 o 
 -14   0  20      469.76      444.25    109.80 o 
 -12   0  20      133.95      114.08     75.32 o 
 -10   0  20      157.01      126.52     71.95 o 
  -8   0  20     5345.36     5300.88    242.93 o 
  -6   0  20     2137.02     2433.05    168.52 o 
  -4   0  20     7064.91     7081.78    226.01 o 
  -2   0  20     3913.93     3557.47    131.56 o 
   0   0  20     1076.93     1100.58    143.18 o 
   2   0  20     6096.73     5758.52    161.11 o 
   4   0  20      557.94      700.92    128.21 o 
   6   0  20      841.11      663.58    132.09 o 
   8   0  20       68.00        2.20     80.50 o 
  10   0  20     1270.70     1133.63    165.80 o 
  12   0  20      881.41      905.60    158.41 o 
 -15   1  20      246.39      187.75     56.97 o 
 -13   1  20       41.77      -41.66     33.45 o 
 -11   1  20      564.75      685.81     78.01 o 
  -9   1  20      217.09      248.20     55.94 o 
  -7   1  20     1484.26     1559.50    103.06 o 
  -5   1  20      168.68      319.68     54.57 o 
  -3   1  20     1136.17     1074.40     71.70 o 
  -1   1  20     1964.52     1931.89     73.13 o 
   1   1  20       61.61       48.32     29.28 o 
   3   1  20      612.95      570.14     67.20 o 
   5   1  20     6012.36     6139.93    201.75 o 
   7   1  20      836.15      940.50    115.05 o 
   9   1  20     1458.38     1635.37    133.39 o 
  11   1  20      640.39      635.05     99.64 o 
  13   1  20      220.89      148.73     57.62 o 
 -14   2  20       31.02       -2.71     46.14 o 
 -12   2  20       40.50       50.02     47.24 o 
 -10   2  20        0.10      -54.54     36.36 o 
  -8   2  20      255.54      140.44     55.96 o 
  -6   2  20      317.24      371.27     49.59 o 
  -4   2  20       59.51       67.09     37.89 o 
  -2   2  20      773.91      682.07     60.97 o 
   0   2  20      206.06      174.77     47.69 o 
   2   2  20       12.56      -42.39     28.26 o 
   4   2  20      258.68      243.80     48.27 o 
   6   2  20      102.01      150.49     62.87 o 
   8   2  20      913.55      758.20     94.46 o 
  10   2  20        0.61      -58.72     39.15 o 
  12   2  20       64.75      140.89     71.21 o 
 -11   3  20      161.42      120.74     58.20 o 
  -9   3  20      293.01      374.32     74.70 o 
  -7   3  20      504.51      388.89     79.01 o 
  -5   3  20     4592.52     4352.26    427.14 o 
  -3   3  20     1496.11     1330.86     97.94 o 
  -1   3  20     4004.70     3446.38    123.59 o 
   1   3  20      959.53      970.50    100.41 o 
   3   3  20     3343.93     3331.42    104.95 o 
   5   3  20      249.59      300.13     53.04 o 
   7   3  20      546.57      540.10     85.78 o 
   9   3  20      613.14      489.41     97.54 o 
 -10   4  20      218.30      187.02     66.27 o 
  -8   4  20      355.35      261.03     71.33 o 
  -6   4  20      964.05     1229.88    123.80 o 
  -4   4  20      504.77      642.45     97.29 o 
  -2   4  20       72.93       93.06     51.38 o 
   0   4  20      701.32      727.64    196.26 o 
   2   4  20      861.17      670.32     64.43 o 
   4   4  20      908.16      785.03     90.13 o 
   6   4  20      139.83      142.46     97.35 o 
   8   4  20      598.63      730.73    153.22 o 
  -5   5  20       48.67      152.02     65.67 o 
  -3   5  20       16.53       20.26     53.67 o 
  -1   5  20       71.72      165.52     62.18 o 
   1   5  20      338.60      335.07    116.86 o 
   3   5  20       57.17       76.48     89.19 o 
 -13   1  21      616.98      432.52     72.35 o 
 -11   1  21       12.29       76.46     77.84 o 
  -9   1  21      369.33      447.22     94.89 o 
  -7   1  21      810.61      760.29     78.18 o 
  -5   1  21     1982.45     2165.16     90.02 o 
  -3   1  21      442.94      553.72     49.21 o 
  -1   1  21      769.49      761.77     68.11 o 
   1   1  21     6661.23     6281.51    123.50 o 
   3   1  21     3691.41     3316.49     99.62 o 
   5   1  21      115.52       93.12    121.59 o 
   7   1  21     1355.26     1354.42    116.84 o 
   9   1  21      534.20      698.67    101.02 o 
  11   1  21      904.77      967.36    114.28 o 
 -12   2  21      446.81      288.85     75.32 o 
 -10   2  21      536.46      600.80     82.70 o 
  -8   2  21      249.98      233.55     62.84 o 
  -6   2  21      414.47      360.41     66.25 o 
  -4   2  21       34.70      107.48     57.56 o 
  -2   2  21      367.22      401.55     67.88 o 
   0   2  21     1539.08     1676.64     73.35 o 
   2   2  21       10.56      -18.44     33.15 o 
   4   2  21      655.16      610.80     61.12 o 
   6   2  21     1756.04     1710.83    124.93 o 
   8   2  21     1301.65     1246.01    114.10 o 
  10   2  21     1870.08     1804.87    140.80 o 
 -11   3  21      107.27       53.47    107.21 o 
  -9   3  21       41.96       66.25     56.33 o 
  -7   3  21     1493.41     1116.79    104.09 o 
  -5   3  21      211.84      282.41    114.01 o 
  -3   3  21      269.64      237.25     58.44 o 
  -1   3  21      359.49      348.46     51.76 o 
   1   3  21     1088.75     1258.69     76.47 o 
   3   3  21      501.08      611.95     63.25 o 
   5   3  21      161.48      147.10     64.52 o 
   7   3  21      337.93      359.43    127.69 o 
   9   3  21      530.05      749.66    160.48 o 
  -8   4  21       34.58       71.01     94.24 o 
  -6   4  21       16.64      108.25     58.59 o 
  -4   4  21        0.58      -38.95     53.54 o 
  -2   4  21      293.34      432.01     74.88 o 
   0   4  21        7.88      -20.42    109.54 o 
   2   4  21       15.27        1.31     49.31 o 
   4   4  21      175.55       96.46     56.34 o 
   6   4  21        6.49      -46.54     60.02 o 
  -3   5  21      206.32      221.13    148.17 o 
  -1   5  21      162.58      115.45     57.86 o 
   1   5  21      391.35      352.77     90.16 o 
 -14   0  22       43.34      -80.50     53.67 o 
 -12   0  22      320.04      348.19    103.32 o 
 -10   0  22      197.77      218.30     86.33 o 
  -8   0  22     1469.50     1773.10    158.28 o 
  -6   0  22     1215.16     1137.26    131.71 o 
  -4   0  22     2549.16     2408.97    120.00 o 
  -2   0  22     2289.03     2260.73    115.16 o 
   0   0  22     1303.05     1298.10     96.51 o 
   2   0  22     7140.28     6756.77    182.80 o 
   4   0  22     1158.20     1049.37    146.87 o 
   6   0  22      279.31      251.10    107.46 o 
   8   0  22     1083.58     1256.90    167.61 o 
  10   0  22     1205.39     1347.13    180.71 o 
  12   0  22      115.95      118.87     98.00 o 
 -13   1  22       85.70      190.23     80.50 o 
 -11   1  22      111.58      103.47     51.56 o 
  -9   1  22      576.64      603.04     74.52 o 
  -7   1  22      361.08      387.61     78.49 o 
  -5   1  22      456.16      435.77     53.20 o 
  -3   1  22      410.53      479.62     48.30 o 
  -1   1  22       53.61       36.29     41.76 o 
   1   1  22     4432.22     4694.87    154.91 o 
   3   1  22     1489.11     1623.07     68.53 o 
   5   1  22     1565.82     1501.52    118.32 o 
   7   1  22        9.80       38.22     58.12 o 
   9   1  22     1699.15     1976.46    144.45 o 
  11   1  22      507.50      441.53     90.42 o 
 -12   2  22        1.52      -34.64     37.05 o 
 -10   2  22      208.76      225.60     64.34 o 
  -8   2  22      120.29       92.30     67.08 o 
  -6   2  22        4.00       -6.86     41.66 o 
  -4   2  22        4.56       18.11     46.18 o 
  -2   2  22       10.38       38.03     37.93 o 
   0   2  22       89.07      102.01     35.48 o 
   2   2  22     1281.21     1421.72     95.14 o 
   4   2  22       22.01       43.20     46.25 o 
   6   2  22      676.98      679.80    198.21 o 
   8   2  22        2.92        8.27    152.12 o 
  10   2  22       11.08       94.42     65.39 o 
 -11   3  22        2.04        1.59     43.36 o 
  -9   3  22      405.26      427.69     77.04 o 
  -7   3  22     1348.17     1149.66    103.27 o 
  -5   3  22     1824.66     1922.34    162.17 o 
  -3   3  22      181.60      207.08     56.26 o 
  -1   3  22     3916.55     3661.37    135.80 o 
   1   3  22     1747.66     1882.45     90.53 o 
   3   3  22     1898.66     1694.71    110.02 o 
   5   3  22      525.57      611.67     88.81 o 
   7   3  22      700.31      631.35     93.96 o 
   9   3  22      405.06      474.97    138.45 o 
  -8   4  22      368.46      581.02    101.83 o 
  -6   4  22     1127.97     1166.06    302.17 o 
  -4   4  22       83.82      116.62     55.56 o 
  -2   4  22      601.49      681.86     86.51 o 
   0   4  22      805.86      840.82    136.05 o 
   2   4  22      601.78      508.99    130.67 o 
   4   4  22      206.45      147.77     63.40 o 
   6   4  22       86.28      118.48     93.08 o 
 -13   1  23      111.66      116.21     53.47 o 
 -11   1  23      250.85      251.81     83.48 o 
  -9   1  23     1211.93     1218.12     97.35 o 
  -7   1  23      498.17      627.49     75.71 o 
  -5   1  23      961.09     1019.60     70.53 o 
  -3   1  23      624.19      713.87     60.98 o 
  -1   1  23     1024.53     1015.50     61.76 o 
   1   1  23      168.44      247.07     40.80 o 
   3   1  23      406.01      478.43     65.30 o 
   5   1  23      711.87      780.76    119.07 o 
   7   1  23     1273.97     1062.28    113.88 o 
   9   1  23      851.84      927.08    116.21 o 
  11   1  23      617.02      620.86    104.20 o 
 -12   2  23      377.52      392.05     75.22 o 
 -10   2  23      160.63       43.35     53.93 o 
  -8   2  23      979.86     1151.79    102.18 o 
  -6   2  23     1487.67     1521.49    109.56 o 
  -4   2  23      243.42      176.05     44.74 o 
  -2   2  23      210.85      205.53     45.65 o 
   0   2  23      205.16      224.38     41.31 o 
   2   2  23     2333.45     2301.77    106.58 o 
   4   2  23      374.90      508.50    101.70 o 
   6   2  23      412.55      470.93     85.75 o 
   8   2  23      629.36      466.81     89.46 o 
  10   2  23     2038.79     2386.54    160.93 o 
 -11   3  23       56.57       12.84     54.74 o 
  -9   3  23       17.11       43.75     53.87 o 
  -7   3  23      605.54      506.55     82.78 o 
  -5   3  23      224.26      134.72     56.27 o 
  -3   3  23      162.63      117.25     48.44 o 
  -1   3  23     1605.66     1505.34     87.20 o 
   1   3  23     1098.57     1279.30    108.28 o 
   3   3  23      702.36      821.20     71.75 o 
   5   3  23      348.85      417.28    121.01 o 
   7   3  23      105.67      183.95    104.03 o 
  -8   4  23       32.06       -2.78     75.19 o 
  -6   4  23      112.88      328.54     76.17 o 
  -4   4  23        2.56       18.82     49.85 o 
  -2   4  23      164.97      141.52     57.78 o 
   0   4  23       18.89       86.93     78.69 o 
   2   4  23       30.98      -49.32     72.27 o 
   4   4  23       93.98      128.33    111.16 o 
 -12   0  24        4.46      -75.06     72.59 o 
 -10   0  24      573.77      441.14    110.45 o 
  -8   0  24      409.38      364.91    103.58 o 
  -6   0  24     1217.69     1105.63    132.35 o 
  -4   0  24     2162.07     2256.62    122.15 o 
  -2   0  24     1681.47     1747.90    110.55 o 
   0   0  24     4091.80     3919.97    122.38 o 
   2   0  24     2150.73     2011.74    109.34 o 
   4   0  24     2733.64     2654.98    213.24 o 
   6   0  24      465.53      569.86    129.76 o 
   8   0  24      401.11      535.64    133.26 o 
  10   0  24      653.33      385.13    129.89 o 
 -13   1  24      187.25      169.02     54.23 o 
 -11   1  24       17.43       -0.18     40.69 o 
  -9   1  24      301.02      302.65    107.79 o 
  -7   1  24      170.79      135.13     50.46 o 
  -5   1  24      682.03      772.20     64.87 o 
  -3   1  24     1202.13     1256.26     77.09 o 
  -1   1  24      173.93      184.30     52.18 o 
   1   1  24      790.03      710.16     54.96 o 
   3   1  24      941.93      948.19     77.44 o 
   5   1  24       94.95       89.84     83.48 o 
   7   1  24      255.27      193.35     74.93 o 
   9   1  24     1331.56     1365.81    339.76 o 
 -12   2  24      105.15        8.48     47.77 o 
 -10   2  24       11.14       17.52     47.86 o 
  -8   2  24        7.70       -4.89     47.02 o 
  -6   2  24      327.05      205.57     61.54 o 
  -4   2  24       98.31      120.14     59.01 o 
  -2   2  24      912.07      936.22     70.64 o 
   0   2  24       93.11       67.03     38.22 o 
   2   2  24       66.58       37.36     57.27 o 
   4   2  24      910.89     1040.75    162.36 o 
   6   2  24      378.09      608.61     94.80 o 
   8   2  24       20.44      103.11     68.23 o 
  -9   3  24       74.95       46.83     49.24 o 
  -7   3  24      565.07      671.89     89.55 o 
  -5   3  24      336.50      350.25     73.80 o 
  -3   3  24      707.27      588.86     80.17 o 
  -1   3  24     1111.95     1153.24     79.92 o 
   1   3  24     1761.54     1650.17     88.61 o 
   3   3  24     1266.45     1210.96     86.87 o 
   5   3  24     1080.85     1023.07    109.35 o 
   7   3  24      815.93      791.32    101.37 o 
  -6   4  24      810.69      901.74    104.11 o 
  -4   4  24       81.97      131.44     57.62 o 
  -2   4  24      517.32      587.69     91.45 o 
   0   4  24      474.99      565.92     78.00 o 
   2   4  24      482.02      365.12     78.11 o 
   4   4  24      281.32      290.38    157.05 o 
 -11   1  25       74.59       42.67     63.26 o 
  -9   1  25      338.66      221.50     60.40 o 
  -7   1  25      334.33      366.13     66.94 o 
  -5   1  25      870.86      786.76     66.81 o 
  -3   1  25       20.42       22.98     30.58 o 
  -1   1  25      634.98      585.58     52.77 o 
   1   1  25     2585.06     2590.04     89.82 o 
   3   1  25      584.39      576.92     90.01 o 
   5   1  25     1393.04     1303.80    118.55 o 
   7   1  25      481.23      526.31     93.35 o 
   9   1  25      728.01      606.94    103.90 o 
 -10   2  25      622.53      550.93    127.56 o 
  -8   2  25     1289.16     1197.51    141.88 o 
  -6   2  25      304.02      220.93     61.84 o 
  -4   2  25       43.56      -19.55     42.37 o 
  -2   2  25     1595.58     1617.52     87.87 o 
   0   2  25      443.47      420.80     49.46 o 
   2   2  25      147.78       20.95     38.10 o 
   4   2  25       29.75       74.00     58.44 o 
   6   2  25      508.14      493.34    172.22 o 
   8   2  25      616.80      752.95    105.33 o 
  -9   3  25       65.13      -19.96     51.63 o 
  -7   3  25      234.49      183.22     65.16 o 
  -5   3  25      272.54      158.37     62.01 o 
  -3   3  25      356.25      231.88     62.25 o 
  -1   3  25      484.88      508.85     72.39 o 
   1   3  25      151.73       76.49     40.93 o 
   3   3  25      466.07      488.51     65.76 o 
   5   3  25      343.93      431.99     86.46 o 
   7   3  25      125.48      122.78     69.51 o 
  -6   4  25       19.59       55.60     57.17 o 
  -4   4  25       66.62       44.34     54.27 o 
  -2   4  25       94.82      106.79     55.75 o 
   0   4  25        0.65       26.31     47.16 o 
   2   4  25      309.83      380.79     79.33 o 
 -12   0  26       30.64      -58.33     64.95 o 
 -10   0  26      654.25      616.92    123.67 o 
  -8   0  26       36.37      -30.59     62.35 o 
  -6   0  26      739.34      870.47    132.35 o 
  -4   0  26      883.44      913.00     91.66 o 
  -2   0  26       82.73       83.54     54.02 o 
   0   0  26     3480.94     3470.57    145.30 o 
   2   0  26     2786.72     2913.33    216.87 o 
   4   0  26      507.24      646.60    134.56 o 
   6   0  26      899.72     1013.59    162.69 o 
   8   0  26     1388.53     1256.78    183.95 o 
 -11   1  26       56.95      119.51     93.14 o 
  -9   1  26      382.88      356.89     68.51 o 
  -7   1  26      402.51      455.07     72.38 o 
  -5   1  26      395.31      388.40     55.81 o 
  -3   1  26       29.23       40.51     32.46 o 
  -1   1  26      856.65      780.59     59.33 o 
   1   1  26      177.44      208.85     40.76 o 
   3   1  26      474.82      582.08    118.55 o 
   5   1  26      135.91      182.90     68.69 o 
   7   1  26     1096.21     1026.26    117.04 o 
   9   1  26     1297.21     1366.91    133.65 o 
 -10   2  26      137.07      159.16     60.62 o 
  -8   2  26        3.72       64.51     53.79 o 
  -6   2  26      216.17      256.48     66.13 o 
  -4   2  26        0.19       29.69     38.48 o 
  -2   2  26       16.54      -17.92     33.20 o 
   0   2  26      117.01      138.86     49.02 o 
   2   2  26        9.59       -3.56     38.82 o 
   4   2  26        0.43       46.49     76.29 o 
   6   2  26      135.78      121.43     63.79 o 
   8   2  26       48.70       30.19    137.28 o 
  -7   3  26      550.42      450.82     81.44 o 
  -5   3  26       56.00       83.17     83.35 o 
  -3   3  26      872.63      925.43     93.25 o 
  -1   3  26      875.52      770.99     72.71 o 
   1   3  26     1875.38     1821.82    194.06 o 
   3   3  26      915.53      916.98    138.38 o 
   5   3  26      959.10      936.08    110.57 o 
  -2   4  26      612.80      808.91    151.28 o 
   0   4  26      526.73      598.88     83.84 o 
 -11   1  27      174.74      166.39     75.77 o 
  -9   1  27      504.01      560.38     79.06 o 
  -7   1  27      270.07      132.07     53.92 o 
  -5   1  27      474.61      476.21     59.45 o 
  -3   1  27      911.64      950.89     66.30 o 
  -1   1  27      744.42      802.60     60.84 o 
   1   1  27     1603.64     1984.22     83.42 o 
   3   1  27       21.08       15.33     70.52 o 
   5   1  27      655.57      693.18    100.69 o 
   7   1  27      349.59      290.72     85.52 o 
 -10   2  27      382.65      400.99     80.00 o 
  -8   2  27      949.98      890.97    159.19 o 
  -6   2  27     1207.85     1160.91    108.48 o 
  -4   2  27      233.17      193.11     75.06 o 
  -2   2  27      502.09      582.66     65.05 o 
   0   2  27      270.60      255.54     48.80 o 
   2   2  27      264.48      249.00     52.99 o 
   4   2  27       92.30      184.69     72.75 o 
   6   2  27       29.45       32.71     63.46 o 
  -7   3  27      152.39      193.00     65.31 o 
  -5   3  27       24.95       21.56     53.39 o 
  -3   3  27       18.59       14.35     56.84 o 
  -1   3  27      702.13      601.15     66.93 o 
   1   3  27      277.05      192.93    147.71 o 
   3   3  27      419.32      398.21    126.13 o 
 -10   0  28      316.71      392.39    112.91 o 
  -8   0  28       78.78       58.98     81.41 o 
  -6   0  28      360.95      327.32    100.46 o 
  -4   0  28       95.66      200.80     60.92 o 
  -2   0  28      956.80      921.19     72.28 o 
   0   0  28     2247.54     2216.06    123.45 o 
   2   0  28     1317.82     1420.63    174.87 o 
   4   0  28      378.26      373.21    126.91 o 
   6   0  28      627.00      582.56    145.84 o 
  -9   1  28       80.97       62.55     45.39 o 
  -7   1  28      124.05      149.99     59.48 o 
  -5   1  28      455.02      451.23     59.63 o 
  -3   1  28        8.94       22.47     33.28 o 
  -1   1  28      355.77      372.18     49.21 o 
   1   1  28      763.84      788.25     77.91 o 
   3   1  28      577.36      582.20     93.94 o 
   5   1  28       36.13       17.25     71.69 o 
   7   1  28      973.92      889.37    119.06 o 
  -8   2  28       10.00       53.50     50.66 o 
  -6   2  28      111.30      297.60     80.83 o 
  -4   2  28       33.14       84.51     40.59 o 
  -2   2  28        1.70      -15.51     46.09 o 
   0   2  28      181.59      115.24     73.46 o 
   2   2  28        9.95       81.21     63.01 o 
   4   2  28       60.10       37.00     58.94 o 
   6   2  28      161.51       86.79     74.54 o 
  -5   3  28        4.62       84.24     53.71 o 
  -3   3  28      733.88      690.67     90.10 o 
  -1   3  28      403.23      461.33     62.86 o 
   1   3  28      461.48      430.98    178.05 o 
   3   3  28      655.13      761.08    138.90 o 
  -9   1  29      165.08      113.57     59.05 o 
  -7   1  29      443.00      296.32     64.41 o 
  -5   1  29      120.06      121.93     42.29 o 
  -3   1  29      331.66      414.30     51.93 o 
  -1   1  29      300.83      324.67     48.58 o 
   1   1  29      706.60      695.66     94.70 o 
   3   1  29      152.12      171.20     71.76 o 
   5   1  29      909.03     1072.15    119.45 o 
  -8   2  29      757.15      704.12    122.70 o 
  -6   2  29      360.20      492.36    132.61 o 
  -4   2  29      465.10      429.80     60.56 o 
  -2   2  29      835.96      750.76     72.02 o 
   0   2  29      535.07      505.22     55.63 o 
   2   2  29      245.79      259.11    127.30 o 
   4   2  29      258.16      241.81     80.24 o 
  -3   3  29      158.35      144.38    104.87 o 
  -1   3  29      166.66      180.76     49.23 o 
  -8   0  30      120.59      118.35     84.52 o 
  -6   0  30      670.45      793.60    138.58 o 
  -4   0  30       68.01       58.08     34.84 o 
  -2   0  30      350.54      326.29     65.17 o 
   0   0  30      705.53      689.81     84.39 o 
   2   0  30      206.66      -15.56     75.70 o 
   4   0  30      434.71      562.60    137.67 o 
  -7   1  30      220.38      137.04    153.22 o 
  -5   1  30       22.12       81.90     41.03 o 
  -3   1  30      289.95      284.31     48.25 o 
  -1   1  30      598.11      711.53     75.44 o 
   1   1  30      269.22      270.28    162.43 o 
   3   1  30      124.62      218.61     74.83 o 
   5   1  30       68.67       96.43     67.06 o 
  -6   2  30        1.85       53.14     52.24 o 
  -4   2  30      178.94      202.33     48.49 o 
  -2   2  30        0.12      -14.09     34.86 o 
   0   2  30      118.55       80.12     51.73 o 
   2   2  30       13.22      148.68     67.83 o 
  -5   1  31      116.41       71.80     39.32 o 
  -3   1  31      332.48      322.42     61.30 o 
  -1   1  31      596.17      645.25     61.63 o 
   1   1  31      417.13      429.99     90.99 o 
   3   1  31      148.96       78.70    113.95 o 
  -4   2  31      780.02      871.83     95.62 o 
  -2   2  31      752.00      727.88    131.57 o 
   0   2  31      658.76      786.53     82.68 o 
  -4   0  32        5.91      -18.92     33.12 o 
  -2   0  32      349.14      412.19    110.58 o 
   0   0  32      759.78      622.88    142.21 o 
   2   0  32      399.66      449.95    133.52 o 
  -3   1  32      261.90      212.00     46.36 o 
  -1   1  32      283.49      340.24     51.49 o 
   1   1  32      217.03      223.60     78.23 o 
                                                 
